# Supplementary material for: Simultaneous spatiotemporal super-resolution and multi-parametric fluorescence microscopy
Source: Nat Commun. 2021 Mar 19;12:1748. doi: 10.1038/s41467-021-22002-9 (PMC7979808; doi:10.1038/s41467-021-22002-9)
Supplement: Supplementary file 4 — Source Data [file 41467_2021_22002_MOESM4_ESM.xlsx]

## Sheet: Fig 2
Panel a	Lifeact-EGFP TIRF image
Pixel values	140	145	159	175	177	163	151	145	145	145	148	152	162	177	185	180	165	148	139	138	138	139	145	157	162	153	145	145	154	160	152	141	139	143	147	143	139	141	148	159	160	151	139	133	133	135	141	150	150
	139	142	153	171	176	165	151	146	146	147	150	153	159	171	182	181	168	151	140	138	138	139	143	153	161	157	146	144	151	158	154	143	138	141	144	143	140	142	147	156	161	152	139	132	131	133	139	148	148
	141	140	149	165	176	168	155	149	149	152	154	155	157	167	180	182	174	158	143	138	138	139	142	151	161	161	151	144	148	158	157	146	139	140	144	145	142	142	145	154	161	156	142	133	132	133	139	147	148
	141	139	145	158	173	170	157	151	152	156	157	153	152	160	173	179	176	160	145	137	135	136	140	147	158	161	152	144	145	155	158	148	140	138	142	144	141	138	141	148	158	157	144	134	130	131	136	143	145
	143	139	143	155	171	174	162	154	157	161	160	154	151	156	168	178	178	165	148	138	135	137	140	145	157	163	157	147	144	153	160	153	142	138	142	145	141	137	138	145	157	159	148	136	131	131	135	142	145
	142	138	141	151	168	175	166	156	156	158	157	152	149	152	163	175	179	170	153	140	136	135	138	143	154	164	162	150	144	150	158	155	145	138	140	142	141	136	136	142	155	160	151	137	131	131	133	140	145
	141	139	142	151	166	175	168	157	152	152	150	148	147	151	162	174	179	173	157	143	137	137	139	143	154	165	166	155	146	149	157	157	147	139	139	141	140	137	137	143	153	158	150	138	132	131	134	140	144
	142	141	142	148	162	176	174	159	150	147	145	144	144	147	157	170	179	178	166	149	139	136	138	141	150	165	172	163	151	147	155	159	152	140	137	139	140	137	136	140	149	157	152	139	132	130	132	137	143
	143	144	147	153	164	178	178	163	152	146	143	142	144	146	154	167	178	180	172	154	142	139	139	142	149	163	174	168	155	149	153	159	155	143	137	139	140	138	136	139	147	156	154	143	133	131	132	137	144
	144	147	154	163	172	178	179	166	153	146	142	141	141	144	151	163	173	177	172	156	145	140	139	142	147	159	171	170	159	151	152	155	155	145	137	137	139	138	135	137	144	153	153	143	134	131	131	135	142
	144	149	160	174	178	180	181	172	157	148	143	140	140	142	147	159	172	177	175	163	149	143	140	141	146	156	169	174	167	157	152	156	158	149	140	137	139	140	137	137	142	152	155	147	137	132	132	135	142
	143	149	159	170	172	173	177	172	158	147	141	137	137	139	144	154	167	175	174	165	151	143	140	141	143	153	166	176	171	160	152	154	157	151	141	136	138	139	137	136	141	150	155	148	139	133	132	134	141
	140	145	151	156	159	162	173	174	161	149	141	136	134	134	141	150	162	172	175	169	156	145	141	140	142	149	163	176	176	165	153	152	158	155	144	137	137	139	138	136	139	148	156	152	142	135	133	134	140
	138	140	143	144	146	153	166	172	162	150	141	136	133	132	138	145	157	167	173	171	159	146	142	140	141	146	158	171	174	166	154	150	156	157	147	138	137	139	139	136	138	147	156	153	146	137	133	134	139
	137	137	137	139	141	147	159	169	164	152	141	136	133	133	137	142	152	164	170	172	164	150	143	140	140	144	153	164	169	164	155	149	155	159	152	141	138	140	141	139	139	145	156	156	148	139	134	134	139
	136	134	134	135	138	143	152	164	164	152	142	136	133	133	135	139	148	159	167	171	167	152	142	138	138	141	147	157	164	162	154	149	153	158	155	144	139	140	142	140	138	144	153	157	150	140	135	134	138
	137	135	134	135	137	142	150	161	163	153	143	137	135	135	136	139	145	156	166	171	169	155	142	136	136	138	144	152	159	160	155	150	152	158	157	147	140	141	143	142	140	143	152	157	153	143	137	136	139
	140	135	134	135	137	140	146	157	162	155	144	138	136	135	135	136	141	151	162	170	170	158	143	135	134	136	140	147	154	156	153	149	149	156	157	150	141	140	143	143	140	141	150	157	156	146	140	138	141
	145	137	135	137	138	140	145	154	163	159	148	140	137	137	136	136	140	149	160	169	172	162	146	136	133	135	138	145	150	154	152	148	148	154	159	154	144	140	143	144	143	142	149	158	158	150	143	141	142
	149	140	137	137	138	140	143	151	162	163	152	142	138	137	137	137	139	146	158	168	173	166	151	137	133	134	137	141	147	151	149	148	147	153	160	157	146	140	142	145	145	143	148	157	160	152	144	142	143
	151	140	137	136	136	138	139	147	158	162	154	142	137	135	135	135	136	141	151	163	169	166	153	139	132	132	134	137	142	146	146	145	144	149	157	157	148	139	139	143	144	141	145	154	158	152	143	139	140
	156	143	138	137	137	137	138	144	156	165	159	146	138	136	135	135	136	139	148	159	169	170	160	145	135	133	134	136	141	145	146	145	145	149	157	160	152	142	140	144	146	143	145	154	160	156	146	140	140
	158	147	139	138	137	137	138	143	154	165	162	148	139	136	135	135	136	139	145	155	166	170	164	151	138	135	134	136	140	145	147	146	146	148	156	162	156	144	140	144	147	145	146	153	161	158	147	141	141
	159	150	140	138	136	136	136	140	150	163	165	151	140	135	134	134	134	137	142	152	163	171	171	159	143	138	135	135	139	143	147	146	145	146	153	161	159	147	140	142	146	146	146	151	160	160	149	140	140
	160	154	142	138	137	136	136	138	147	161	167	156	142	136	134	135	135	137	140	149	161	172	175	165	150	142	138	137	139	142	146	147	144	144	150	160	160	151	141	141	145	147	147	151	159	162	152	142	140
	157	156	145	138	136	134	135	137	144	158	168	159	145	136	134	134	135	137	140	148	159	169	174	168	154	144	140	138	139	141	145	146	145	144	148	158	162	154	144	140	144	148	147	150	158	162	154	143	138
	155	158	149	140	136	134	134	136	142	154	166	162	148	138	135	134	135	137	139	146	158	168	174	170	158	147	142	139	138	141	143	145	146	145	148	156	163	159	147	140	143	148	148	149	158	163	158	145	139
	151	158	152	142	136	134	133	134	138	148	159	160	149	138	134	133	134	136	138	143	154	165	170	170	161	149	142	137	136	138	140	143	145	145	146	154	163	161	150	140	141	146	148	149	155	162	158	145	138
	147	157	156	146	138	135	133	134	138	144	155	159	150	139	133	133	134	136	137	141	151	162	168	169	163	151	142	137	136	137	140	142	144	145	144	151	161	164	153	142	140	145	148	149	153	159	157	146	138
	145	156	159	150	141	137	134	134	136	141	151	157	152	141	134	132	133	135	137	140	147	158	165	166	164	153	142	137	135	136	139	140	143	145	143	147	157	165	157	144	139	144	149	149	150	156	155	147	137
	143	154	161	155	144	139	136	134	136	140	148	156	154	144	135	133	134	134	136	139	145	155	163	166	165	156	144	137	134	136	137	139	143	144	143	144	154	163	160	147	140	143	149	149	148	151	153	148	139
	142	153	161	157	146	140	137	135	136	140	148	156	155	144	136	133	134	134	135	138	143	153	161	166	164	156	144	138	135	136	137	139	142	143	143	144	151	161	161	150	141	142	147	147	144	147	150	141	140
	140	148	159	162	152	143	138	136	136	138	145	156	159	150	141	136	135	134	134	136	140	149	159	166	166	159	148	140	137	136	138	139	141	145	145	143	146	158	164	157	144	141	146	149	146	146	148	148	142
	140	147	158	162	156	146	140	136	135	138	144	155	160	154	146	141	139	137	135	137	140	148	157	164	164	159	149	141	138	137	138	139	141	145	147	145	146	155	162	158	146	141	146	150	148	147	148	149	143
	140	144	153	164	162	152	144	139	136	137	141	153	161	161	156	152	149	143	140	139	140	145	154	162	165	163	154	144	140	138	139	141	142	146	150	147	144	150	160	161	151	143	146	152	153	150	152	154	148
	137	141	148	161	163	155	147	140	136	136	138	147	157	162	162	161	156	147	141	138	138	141	149	157	163	162	155	144	139	136	137	139	141	144	148	146	141	144	155	160	152	143	144	152	157	155	156	157	150
	136	140	145	157	165	159	150	143	138	136	136	143	153	162	165	166	159	149	141	138	137	138	145	154	162	163	158	147	139	135	136	139	141	143	148	148	142	143	151	160	156	146	145	152	162	163	164	162	154
	135	137	142	153	163	162	153	145	139	135	134	139	149	159	164	165	157	146	138	135	134	135	141	151	160	162	158	148	139	135	135	139	141	143	147	147	143	142	149	159	159	149	145	152	163	167	166	164	155
	135	137	142	150	163	166	158	148	142	136	134	137	143	154	163	164	155	144	137	134	133	134	139	149	158	163	161	152	141	136	135	138	142	143	145	147	145	142	148	159	162	154	146	151	162	167	163	160	155
	135	137	141	147	161	168	161	149	142	137	134	136	140	151	161	161	153	142	136	132	132	133	137	145	155	162	162	155	143	136	134	137	140	141	141	144	145	144	147	157	164	158	147	148	158	162	157	153	152
	135	137	141	146	158	167	162	151	144	139	136	136	141	150	159	159	152	142	137	133	132	133	136	143	154	162	164	158	146	138	134	136	139	139	138	141	145	147	148	157	165	163	152	148	155	161	155	149	151
	133	136	140	143	151	161	160	153	146	141	137	137	141	149	157	159	153	144	139	136	133	134	136	141	150	160	164	160	149	139	134	134	137	138	137	138	143	147	149	155	164	166	157	149	154	159	156	148	150
	134	136	139	142	147	155	159	156	150	145	140	139	142	149	157	159	154	148	142	139	136	134	136	140	148	158	165	162	153	141	135	134	137	138	137	136	142	147	149	153	163	170	163	153	153	160	158	151	151
	134	136	138	142	146	152	157	156	151	146	141	140	143	149	155	156	153	147	142	138	136	135	137	141	149	158	163	160	151	141	136	135	137	137	136	136	141	146	149	154	162	168	163	156	155	160	160	154	152
	132	133	136	139	143	149	155	161	162	154	144	139	139	145	153	158	156	150	145	140	136	134	134	138	143	153	162	165	158	146	137	134	136	138	137	134	136	143	147	149	156	167	169	160	154	161	166	162	157
	131	132	134	138	142	145	153	162	166	160	148	140	138	142	150	158	158	151	145	141	136	133	133	136	140	150	161	166	161	150	140	135	136	137	136	133	134	141	146	148	152	164	170	164	155	160	170	169	163
	131	132	134	137	140	143	150	159	164	161	150	142	138	141	149	159	160	153	147	143	138	135	135	136	139	148	159	166	164	154	142	136	135	138	137	134	134	139	146	149	151	160	171	168	159	160	173	176	171
	131	132	133	135	137	140	145	152	159	158	151	143	139	139	146	157	161	156	149	146	143	139	137	136	139	145	156	165	165	158	145	137	135	138	138	134	133	136	144	149	150	157	166	171	163	160	172	180	176
	131	133	134	134	135	138	142	147	154	158	156	147	140	139	144	154	163	159	153	151	148	144	140	139	139	142	153	164	167	162	149	139	136	139	140	136	133	134	142	148	150	154	165	173	169	161	169	179	174
	132	133	133	133	134	136	139	143	151	160	160	152	143	140	142	151	162	161	155	153	153	150	145	141	140	142	150	163	169	165	154	142	137	139	141	137	133	133	139	147	150	153	162	174	171	162	165	173	168
	135	135	134	134	134	135	137	140	149	160	164	158	147	141	142	150	161	164	159	156	158	157	150	144	142	143	151	162	171	171	160	148	140	140	142	139	134	133	138	146	151	154	162	174	175	166	163	167	164
	134	134	134	133	133	133	135	137	145	156	164	160	150	141	140	146	158	163	158	156	159	161	155	146	142	142	148	161	173	175	166	152	141	140	141	139	134	132	136	142	149	155	159	171	177	169	161	162	161
	136	135	135	134	133	132	134	135	141	151	162	164	154	143	139	143	155	162	160	157	160	165	162	151	143	141	146	159	173	180	174	159	146	141	142	141	136	132	133	140	149	155	159	169	178	173	162	160	160
	138	137	137	135	133	132	133	135	138	147	159	165	157	145	139	141	151	161	161	158	159	167	166	155	146	142	144	156	173	185	182	168	152	143	143	142	137	133	133	137	147	155	159	166	176	176	165	159	158
	140	140	141	138	134	132	133	135	138	144	155	164	161	149	141	141	148	159	163	158	158	169	176	169	155	145	144	153	170	184	188	176	158	146	144	144	139	134	132	135	144	154	159	162	173	177	168	159	157
	140	140	141	138	134	133	133	135	137	142	151	161	162	152	142	140	146	157	163	160	158	169	185	186	166	150	144	150	165	182	188	181	164	149	144	143	140	134	131	134	141	151	157	159	168	175	171	160	156
	140	140	140	138	135	134	134	135	137	141	149	158	162	156	146	141	144	156	164	162	159	169	190	197	179	156	146	148	160	178	187	183	168	153	145	143	141	136	133	134	139	148	156	158	164	173	173	162	155
	141	138	137	135	134	133	133	134	136	140	147	155	161	158	149	142	144	153	164	163	157	164	185	198	184	160	147	146	154	169	182	182	170	156	146	144	142	137	134	133	138	145	154	157	160	169	171	162	153
	142	137	135	134	134	133	134	134	136	139	146	153	160	160	152	145	144	151	161	162	157	159	176	189	181	162	148	146	153	165	178	180	172	158	147	144	143	139	135	134	138	144	153	157	160	165	168	163	155
	144	136	132	132	132	133	133	133	133	136	142	150	159	161	155	147	143	146	156	160	155	153	163	178	178	164	151	144	148	159	172	177	173	160	148	144	144	140	135	134	135	140	149	156	158	160	167	164	156
	149	137	133	131	131	133	133	133	133	134	140	148	158	162	160	150	143	145	152	158	155	150	155	169	174	168	155	146	146	154	167	177	175	163	151	146	144	141	136	133	135	138	147	155	158	159	164	166	160
	155	140	134	131	131	133	134	134	132	132	137	146	156	163	162	153	145	144	149	157	155	149	150	160	170	168	158	148	146	151	163	175	177	167	155	147	145	142	137	134	134	137	143	153	157	158	161	166	165
	161	145	136	132	131	133	134	133	133	132	136	144	155	163	163	156	148	144	148	156	157	150	147	154	164	168	161	151	145	148	159	173	179	172	159	149	146	144	139	135	134	137	141	151	157	157	159	165	167
	166	150	139	133	131	133	134	132	132	132	134	141	152	160	162	157	149	144	146	155	158	151	145	148	159	164	161	151	145	146	153	169	178	175	162	151	147	145	140	135	133	135	139	147	154	156	157	163	167
	171	157	143	135	132	133	133	131	131	132	134	140	150	158	161	159	151	146	146	154	160	154	145	144	152	161	160	153	146	144	150	163	175	177	167	154	149	147	142	136	133	134	138	144	152	154	155	161	167
	171	161	146	135	131	132	131	130	130	131	133	139	148	155	159	159	153	147	145	152	160	156	146	142	147	156	158	153	145	143	146	156	170	176	170	158	150	148	143	136	133	133	135	141	148	153	155	159	166
	167	161	149	137	131	132	132	131	130	131	133	138	146	153	158	160	156	149	147	151	160	160	150	143	145	153	157	154	147	145	146	154	166	174	172	162	153	149	146	138	134	133	134	139	145	152	156	159	165
	158	156	148	137	132	130	130	129	129	129	131	135	142	149	154	159	157	150	148	149	157	160	151	142	142	148	155	154	149	144	143	148	158	168	170	163	153	149	146	138	133	131	132	135	141	148	153	157	162
	150	151	147	139	134	131	130	129	128	129	130	133	139	145	151	156	157	153	149	150	156	160	154	143	141	145	151	155	149	144	142	144	150	160	167	163	156	150	146	139	133	131	131	133	138	145	152	155	159
	145	146	144	140	134	131	130	129	128	128	129	132	136	142	148	153	157	155	150	149	154	159	155	145	139	141	149	155	151	144	141	142	145	152	162	163	157	152	147	140	134	131	131	131	136	143	150	153	157
	143	142	141	139	135	133	131	130	128	128	129	131	135	140	145	150	156	156	152	150	153	158	157	148	140	139	146	153	152	145	140	137	142	148	157	161	157	154	148	141	134	131	130	132	135	141	148	152	156
	142	140	137	137	135	133	132	130	128	128	129	131	135	139	143	146	153	157	155	151	151	156	157	151	141	138	142	150	151	145	140	139	141	145	153	159	157	154	150	143	135	131	130	131	134	139	147	151	154
	142	140	137	136	135	133	132	130	128	128	130	132	136	140	142	145	150	157	158	153	150	154	157	153	144	138	140	148	151	146	143	142	143	144	152	159	158	156	152	146	137	133	131	132	134	138	145	152	155
	141	140	137	135	134	133	131	129	129	129	130	132	135	139	141	143	149	157	160	156	150	151	155	154	146	139	138	144	151	148	143	143	145	147	155	161	162	159	156	149	140	134	132	132	134	137	144	151	156
	139	140	138	135	133	132	130	130	129	129	131	132	135	138	140	143	147	155	162	159	151	149	153	154	148	140	138	142	149	151	146	144	149	155	163	170	168	162	158	152	143	136	133	132	134	136	143	151	159
	137	138	137	135	132	130	130	129	129	129	129	130	132	135	139	141	144	151	161	161	152	147	150	153	150	140	136	138	145	150	146	144	150	156	164	171	170	164	160	155	147	137	133	132	132	135	141	150	158
	137	136	137	135	132	129	129	129	128	129	129	129	130	134	137	139	142	148	159	163	156	147	148	153	151	142	136	136	142	148	147	145	148	152	158	164	165	164	162	160	152	141	134	132	132	135	140	149	157
	137	136	136	135	131	129	128	127	128	128	128	128	129	132	135	137	139	144	154	163	159	150	147	151	151	144	136	134	139	147	149	145	144	147	151	154	157	160	163	164	158	146	135	132	132	134	139	146	156
	139	136	136	136	133	129	127	127	127	128	128	128	129	131	133	135	137	141	150	162	163	153	146	150	151	146	137	133	137	144	149	146	142	143	141	144	152	158	164	168	165	151	138	133	132	134	138	145	155
	141	137	136	135	133	130	127	125	126	127	127	127	127	129	132	134	135	138	145	158	164	156	147	147	150	146	137	133	134	141	148	146	140	140	139	143	151	157	164	171	170	157	141	134	132	133	136	143	155
	145	141	138	136	135	132	129	126	125	126	127	127	127	129	131	132	134	136	142	153	163	160	149	147	151	148	139	133	133	138	146	148	141	138	141	146	151	159	168	174	175	164	146	136	133	134	136	141	154
	151	145	140	137	135	134	132	128	126	127	127	127	127	128	129	131	132	134	138	148	159	161	152	148	150	149	141	134	133	136	143	147	144	138	140	146	154	163	171	176	179	170	152	139	135	134	136	140	150
	158	153	146	140	137	137	136	133	129	128	128	128	128	128	129	130	131	133	136	144	156	162	156	149	150	150	143	135	133	135	142	147	146	141	141	148	157	166	172	179	185	179	161	144	137	136	137	139	146
	157	155	150	143	138	139	139	137	132	129	128	128	127	127	127	127	129	132	134	139	150	160	158	150	148	147	142	135	132	133	138	144	145	141	140	146	155	164	174	181	190	188	170	148	138	136	135	135	139
	151	155	153	148	143	141	142	141	136	131	129	128	128	127	128	128	129	131	134	137	146	157	161	154	151	145	142	136	132	132	136	143	146	142	139	144	153	165	175	184	192	194	177	153	140	135	132	133	136
	144	149	152	152	149	146	145	144	139	134	130	128	128	127	126	128	129	131	133	137	144	154	162	158	149	144	141	136	132	131	134	141	146	144	140	140	149	163	177	186	193	196	181	158	141	134	131	131	132
	139	142	148	153	155	153	149	145	142	138	133	129	128	128	128	129	129	131	134	137	143	152	162	162	152	144	141	136	133	131	133	139	146	146	141	140	146	161	178	189	196	197	185	162	143	135	130	130	131
	136	137	142	149	155	156	152	146	143	140	136	131	129	128	128	128	128	130	134	137	141	149	160	166	157	147	141	137	132	131	132	137	145	148	143	140	144	159	177	191	197	198	187	165	145	135	130	129	131
	137	135	137	143	150	155	154	149	146	144	140	134	130	129	128	127	127	129	133	136	139	146	156	167	164	151	142	136	132	131	131	135	144	150	146	141	142	154	175	190	197	196	185	165	146	136	130	129	131
	138	135	134	136	143	150	154	154	150	147	144	138	132	129	127	126	126	128	132	135	137	142	151	164	166	155	143	136	132	130	130	134	140	149	148	142	142	149	167	183	191	189	178	161	145	136	131	130	131
	139	136	134	134	137	144	153	158	157	154	150	144	137	133	129	127	127	128	131	134	136	139	147	161	167	160	147	138	132	130	131	133	139	148	150	145	142	145	159	174	183	181	170	156	144	136	131	130	131
	139	136	133	132	133	138	146	154	160	159	156	149	142	136	130	127	126	127	129	131	133	136	142	154	165	163	151	139	132	129	129	131	136	144	150	147	142	142	150	163	173	172	161	150	140	134	130	129	130
Panel b	D_L(2) map
Pixel D values	5.75316e-13	1.09937e-12	7.66569e-13	7.45458e-14	3.97076e-14	5.50584e-14	7.47458e-13	5.91611e-13	1.55064e-13	4.55746e-14	1.79342e-13	1.26037e-12	7.68316e-13	9.68297e-14	5.09417e-13	3.96306e-13	1.29353e-12	8.89738e-14	2.98215e-14	2.34177e-13	6.19728e-13	2.2078e-14	3.99778e-14	4.83453e-13	1.19677e-12	2.24609e-13	4.76907e-13	4.51876e-13	1.17666e-13	2.17615e-13	8.23485e-14	1.02741e-12	8.37236e-13	6.61378e-14	7.75466e-14	8.14225e-14	7.07618e-13	4.06385e-13	2.66599e-13	3.46721e-14	2.73156e-13	6.53773e-13	6.78296e-13	2.04464e-13	3.81976e-14	9.74654e-13
	1.13097e-12	9.89421e-13	7.97391e-13	3.28841e-13	2.49386e-13	3.80637e-14	3.3723e-13	6.54019e-13	5.15228e-13	5.01299e-14	2.26414e-13	5.63832e-13	1.09172e-12	3.43859e-13	8.39873e-13	9.03158e-13	4.35431e-14	1.06978e-12	3.43736e-13	4.82137e-13	7.20206e-13	1.04907e-13	5.87765e-14	2.12319e-12	8.34349e-13	3.00409e-13	2.72489e-13	4.23457e-13	2.77356e-13	8.70064e-13	1.81609e-13	3.82302e-13	7.12781e-13	6.21754e-14	3.48682e-14	7.23113e-14	8.25939e-13	2.10637e-13	2.40745e-14	5.30263e-13	1.55333e-12	8.24986e-14	5.7683e-13	3.78032e-13	7.55393e-13	3.57536e-13
	2.77016e-14	4.61614e-14	7.93134e-13	3.47541e-13	1.01184e-13	1.4067e-14	3.18595e-14	7.45751e-13	4.03172e-13	4.20673e-14	1.64378e-14	3.20823e-14	4.48934e-13	1.66524e-13	9.2645e-14	6.02876e-13	2.5646e-14	4.0899e-13	1.58327e-13	1.21131e-13	7.00841e-13	7.46969e-13	1.27477e-13	4.15447e-13	8.05638e-13	2.72267e-13	2.13114e-13	4.9691e-13	6.16785e-13	2.51238e-12	2.92471e-13	6.32917e-13	1.22211e-12	1.85778e-13	6.25605e-14	5.88849e-14	7.43714e-13	4.0659e-13	2.9012e-14	7.88364e-13	7.75951e-13	2.73208e-13	6.99935e-13	6.44372e-13	2.41576e-13	1.5479e-12
	8.59688e-14	5.67059e-14	7.21506e-13	9.06528e-13	1.19796e-13	3.7376e-14	4.92814e-14	8.45421e-13	4.04154e-13	5.04261e-14	9.25014e-15	2.95526e-14	6.23374e-13	2.88857e-13	1.04322e-12	1.1108e-12	1.01725e-13	9.58853e-13	4.27968e-13	2.65645e-14	3.29447e-13	2.72439e-13	4.41971e-14	2.60868e-13	9.44384e-13	9.26422e-14	1.33087e-13	4.97861e-13	7.23658e-13	3.26742e-13	6.24167e-13	6.54989e-13	2.39447e-12	1.07801e-12	9.58651e-14	1.70509e-14	3.68599e-13	4.89512e-13	3.90899e-14	2.98333e-13	5.83821e-13	3.66658e-14	1.14018e-13	4.98027e-13	1.74447e-13	1.46599e-13
	1.82011e-13	2.22543e-14	3.96476e-13	1.20938e-12	1.08379e-14	1.37186e-14	1.86027e-13	1.41882e-12	4.65436e-13	8.8159e-14	1.3562e-14	4.82749e-14	2.84699e-13	8.08599e-13	7.29544e-13	7.5348e-13	1.44301e-13	1.61272e-13	3.62494e-13	2.19423e-14	6.52783e-14	4.16381e-13	3.66971e-14	7.72519e-14	1.72533e-12	8.54793e-14	6.23829e-14	3.47952e-13	6.09676e-13	1.82081e-13	2.54071e-13	8.3387e-13	1.12391e-12	8.82228e-13	5.18447e-14	2.35366e-14	9.88511e-14	9.55246e-13	7.98974e-14	3.19573e-13	4.5692e-13	3.94151e-14	7.03285e-14	1.59114e-12	1.31981e-13	1.17293e-14
	3.27848e-13	1.6062e-13	3.72635e-13	9.57316e-13	2.17181e-14	4.65408e-14	4.75992e-14	2.44957e-13	3.13055e-13	1.05327e-13	9.74683e-15	3.79105e-14	1.6645e-13	8.35715e-13	5.19419e-13	4.7453e-13	5.92457e-13	2.43319e-13	1.86935e-13	2.16628e-13	1.37485e-13	8.08857e-13	1.35618e-14	3.71388e-14	1.33857e-12	2.24668e-13	1.01201e-13	5.86311e-13	6.96979e-13	6.30676e-13	6.55112e-13	6.04819e-13	8.10351e-13	1.1954e-12	3.27289e-14	1.44517e-14	2.77869e-13	1.17495e-12	8.59782e-14	7.19076e-13	6.26561e-13	5.71137e-13	2.06739e-13	1.30257e-12	9.41728e-14	9.01804e-15
	1.07879e-13	6.86217e-14	7.18497e-14	3.56961e-13	4.14437e-13	1.91655e-13	4.90328e-14	2.77942e-14	1.51935e-13	4.71781e-13	3.47548e-14	1.47094e-14	4.08956e-14	5.84617e-13	1.94154e-13	3.99883e-13	8.3071e-13	3.59429e-13	6.50408e-14	2.45464e-13	9.2431e-13	7.34384e-13	2.31028e-14	2.67906e-14	1.73741e-12	5.73491e-13	1.68825e-14	4.50091e-14	3.13175e-13	7.3295e-13	4.08046e-13	6.35699e-14	1.97289e-13	5.24147e-13	5.22312e-13	7.02221e-14	4.67743e-14	1.06907e-12	2.32022e-13	5.2412e-13	7.91994e-13	5.52502e-13	7.86886e-13	8.60852e-13	8.41685e-13	2.16107e-14
	2.88715e-13	3.32876e-14	4.06727e-14	9.98791e-13	6.33368e-14	1.24856e-13	2.1913e-14	2.12486e-14	3.38972e-13	7.49839e-13	2.2134e-13	1.98586e-14	1.82009e-14	5.66706e-14	3.80703e-13	8.92729e-14	3.85576e-13	2.00595e-13	5.03873e-14	6.72089e-13	7.84092e-13	3.99204e-13	1.56063e-14	4.5909e-14	1.39712e-12	5.83065e-13	1.67501e-14	3.16902e-14	4.64332e-13	4.86105e-13	3.14755e-13	2.39017e-14	1.02398e-13	4.18863e-13	7.32044e-13	9.88703e-14	6.89149e-14	1.04523e-12	8.79714e-13	3.71481e-13	1.11418e-12	3.24999e-13	3.40483e-14	1.06405e-13	5.22592e-13	2.7204e-14
	1.89344e-14	4.72654e-14	1.90553e-14	9.61443e-13	7.01481e-13	6.21097e-13	2.50082e-14	3.564e-14	1.08602e-12	6.27756e-13	4.2604e-13	1.39246e-14	1.7282e-14	3.06004e-14	4.55832e-13	1.58575e-13	2.3728e-13	3.19558e-13	7.69056e-14	6.24627e-13	2.69225e-13	5.31835e-13	2.44536e-13	1.8642e-14	5.91701e-13	5.53466e-13	1.20423e-13	8.15694e-14	4.54934e-13	7.96749e-13	3.1608e-13	4.96448e-14	1.89752e-13	1.28711e-13	5.42585e-13	1.57926e-13	8.84984e-14	6.87742e-13	6.54458e-13	5.84042e-14	1.22362e-12	8.66745e-14	1.58064e-14	2.78684e-14	1.29618e-13	1.1851e-13
	2.24137e-14	3.98953e-14	2.63937e-14	4.24308e-13	6.85594e-13	5.8213e-13	2.97479e-14	9.27608e-14	8.75332e-13	1.75094e-12	4.31756e-13	1.92267e-13	2.93723e-14	5.83314e-14	8.91941e-13	3.88291e-13	8.65973e-13	9.81562e-13	8.24209e-14	2.27619e-13	2.92728e-13	8.76355e-13	1.68041e-12	2.46863e-14	2.4022e-14	9.15887e-13	4.13024e-12	1.87926e-13	6.85934e-13	5.68776e-13	6.45893e-13	4.44885e-13	2.56574e-13	1.27812e-12	1.58133e-12	3.86615e-13	2.46867e-13	3.30343e-13	5.98838e-13	1.03154e-13	1.22594e-12	1.30569e-12	1.84584e-14	1.42713e-14	7.74261e-14	5.58387e-13
	1.14532e-13	4.97071e-14	1.6952e-14	3.45843e-14	1.1801e-12	7.71041e-13	3.8824e-14	1.62566e-14	9.64318e-14	1.13435e-12	6.74682e-13	4.90659e-13	2.347e-14	2.98098e-14	2.25156e-13	1.98691e-13	3.80221e-13	8.4162e-13	1.10866e-13	3.54464e-13	9.54465e-13	1.13691e-12	6.30865e-13	1.6893e-14	3.82798e-14	7.17576e-13	6.21761e-14	6.27394e-14	4.20524e-13	8.88555e-13	3.02351e-13	1.06586e-12	1.20903e-14	3.75839e-13	1.15867e-12	9.34231e-13	5.84469e-14	1.01586e-12	8.3666e-13	1.65866e-13	8.97065e-13	6.57184e-13	1.87403e-14	2.34527e-14	5.66303e-14	2.15567e-12
	5.4605e-13	1.41764e-14	2.18155e-14	7.76384e-14	1.61995e-12	1.1432e-12	1.73425e-13	3.71397e-14	2.18416e-13	5.17954e-13	7.86518e-13	4.62488e-13	5.9955e-14	5.87721e-14	5.50337e-13	4.57802e-13	9.45345e-13	5.80102e-13	4.51054e-13	2.4191e-14	6.3087e-13	8.67802e-13	9.67068e-13	1.4832e-14	2.87896e-14	4.99962e-13	8.02426e-14	4.87199e-14	7.68919e-13	7.101e-13	4.32501e-14	4.06731e-14	3.15066e-14	3.78231e-14	4.29941e-13	6.30167e-13	2.65378e-12	9.58835e-14	1.10143e-12	4.32676e-14	4.04781e-13	1.29011e-12	1.20009e-13	2.96484e-14	2.18925e-13	9.63835e-13
	8.27978e-13	2.86194e-14	3.2431e-14	4.00297e-14	7.88277e-13	1.07328e-12	2.77577e-12	9.74429e-12	2.81531e-13	1.60281e-13	1.15583e-12	5.23928e-13	1.4388e-13	2.47816e-14	6.33569e-13	1.74225e-12	3.8461e-13	6.92185e-13	1.32099e-13	1.7661e-14	4.55302e-14	8.32845e-13	1.17328e-12	5.65341e-13	2.44306e-13	5.58141e-13	1.78602e-13	7.37444e-14	1.19802e-12	9.19428e-13	2.52906e-13	1.07868e-12	4.87924e-14	2.60434e-14	5.77006e-13	1.28587e-12	6.74738e-14	3.82267e-14	1.16257e-12	3.72123e-14	2.15133e-13	1.02133e-12	7.38806e-13	7.60304e-14	4.92799e-14	1.04391e-12
	1.46548e-13	9.1011e-14	7.63591e-13	3.18376e-14	6.03461e-14	1.04081e-12	6.77516e-13	7.05156e-13	6.12195e-14	9.21283e-14	9.8382e-13	9.24929e-13	1.69297e-13	2.89493e-14	2.11469e-13	1.43608e-12	1.42673e-12	5.24684e-13	3.04513e-13	1.30817e-13	1.35824e-13	4.44855e-13	7.32336e-13	6.99514e-13	7.61279e-13	1.07919e-12	8.92365e-13	2.96103e-14	3.8234e-13	4.88649e-13	6.21427e-13	7.55145e-13	2.894e-13	2.08544e-13	5.85883e-14	6.23584e-13	1.16376e-13	6.04836e-14	2.50402e-13	1.56496e-13	2.51435e-14	1.46724e-12	1.45018e-12	6.26807e-14	4.87185e-14	4.37346e-14
	1.73386e-13	2.16016e-13	7.28635e-14	4.76946e-14	8.64304e-14	1.38587e-12	7.20921e-13	3.28097e-14	5.46719e-13	3.04146e-13	8.33373e-13	8.38281e-13	1.60561e-13	4.96603e-14	3.99316e-13	1.67192e-12	6.60459e-13	7.15122e-13	5.47873e-13	2.85133e-13	1.65655e-13	7.25606e-13	8.18085e-13	1.28322e-12	1.45308e-13	4.03098e-13	4.27723e-13	3.80679e-13	9.15503e-14	4.39267e-13	8.84591e-13	4.99998e-13	9.48552e-14	5.15608e-14	1.13601e-13	2.77139e-13	5.17271e-13	6.67571e-13	6.4151e-14	8.39855e-14	1.47872e-14	1.63928e-13	7.58331e-13	6.99259e-14	3.04526e-14	2.96144e-14
	1.0196e-12	9.48977e-13	1.53098e-13	6.9671e-14	6.52805e-14	1.15638e-12	8.70672e-13	2.16787e-13	9.9844e-13	1.67192e-13	7.96395e-13	6.77677e-13	3.18925e-13	2.21454e-13	6.8917e-14	8.73931e-13	1.28778e-12	2.49262e-13	5.27894e-13	5.61069e-13	9.2483e-13	9.07782e-13	8.55358e-13	8.94064e-13	1.49545e-13	7.81498e-13	2.53813e-13	1.49346e-13	1.36469e-13	5.26867e-13	7.43158e-13	4.47559e-13	1.84226e-13	4.32593e-14	7.86342e-14	2.03396e-13	4.29161e-13	1.49747e-13	1.55798e-13	2.81261e-13	6.39296e-14	2.35315e-14	1.05546e-12	1.24834e-13	1.49216e-13	2.54521e-14
	3.63959e-13	8.50971e-13	3.98021e-13	1.43634e-13	9.54718e-13	9.68366e-13	2.07371e-12	6.31967e-14	5.48506e-14	5.69648e-14	4.75894e-13	8.22223e-13	3.37937e-13	4.6942e-14	1.70076e-14	1.32485e-13	1.67982e-13	8.26983e-13	5.99691e-13	5.09046e-13	2.6925e-13	4.96849e-13	2.59038e-13	1.05765e-12	7.53187e-13	1.47866e-12	5.78355e-13	2.43792e-13	7.92364e-13	7.25702e-13	1.22116e-12	6.20236e-13	7.96622e-14	5.47508e-13	2.19641e-14	6.87955e-14	1.2211e-12	4.27674e-14	4.02242e-14	7.39542e-14	1.24831e-14	3.1687e-14	5.25682e-13	2.07785e-13	1.70031e-14	1.36254e-14
	2.67512e-13	5.83632e-13	8.80212e-13	3.55899e-14	3.735e-13	6.28381e-13	7.0873e-13	2.77756e-14	1.76945e-14	4.40789e-14	4.86513e-14	7.41934e-13	6.55314e-13	6.44944e-14	1.56814e-14	2.08792e-13	5.48976e-13	4.4454e-13	4.4581e-13	5.63351e-13	8.13319e-13	7.10392e-13	2.41218e-14	7.6574e-14	3.2399e-13	1.22054e-12	2.58867e-13	3.37697e-14	4.34937e-14	3.60454e-13	1.00359e-12	6.50487e-13	5.40552e-14	6.04827e-13	3.89982e-14	7.51901e-13	1.03189e-12	2.18714e-13	4.53505e-14	1.7775e-13	5.84147e-13	1.38222e-14	1.65441e-13	5.09141e-13	1.39363e-14	9.08628e-15
	1.67274e-13	3.96619e-13	1.40613e-12	3.86117e-13	7.36071e-14	4.47009e-13	7.50264e-13	1.35321e-14	6.50065e-15	2.27027e-14	2.71616e-14	3.96767e-13	6.62761e-13	1.47368e-13	2.20411e-14	1.60983e-13	1.9233e-13	2.19495e-13	9.4213e-14	6.45849e-13	1.07477e-12	3.09579e-13	2.58123e-13	2.33218e-13	8.83268e-14	1.18036e-13	9.05951e-14	2.62131e-14	5.06461e-14	2.05715e-13	6.11936e-13	5.87393e-13	5.63581e-13	1.00231e-12	5.29312e-13	2.96142e-14	3.76899e-13	5.49793e-13	2.64659e-14	5.48377e-13	3.80105e-13	9.21091e-15	7.40616e-14	8.28739e-13	2.21137e-14	2.73192e-14
	5.92633e-14	1.52269e-12	1.1288e-12	1.34035e-12	2.66577e-14	2.09157e-13	7.90349e-13	6.03565e-13	1.33961e-13	9.12367e-14	1.4324e-13	2.44176e-13	4.46794e-13	4.60168e-13	1.38634e-13	5.06024e-14	1.80508e-14	3.59547e-14	5.31293e-13	6.48896e-13	8.11675e-13	8.56125e-13	5.83473e-13	2.17052e-13	2.00863e-13	6.02442e-13	8.42298e-13	1.41137e-13	4.41046e-14	3.78023e-14	7.27814e-13	8.28188e-13	6.13764e-13	6.42806e-13	1.28334e-12	5.74944e-14	3.44862e-13	8.80014e-13	3.79696e-14	6.64887e-13	3.32604e-13	1.36294e-14	6.63121e-13	1.3311e-12	3.57985e-14	2.33989e-13
	1.72001e-14	4.95843e-14	2.64979e-13	4.18405e-13	6.72151e-13	3.31933e-14	5.45256e-14	1.89762e-12	1.5714e-12	8.59944e-13	1.45372e-13	3.04488e-13	4.32322e-13	4.31658e-13	8.41433e-14	2.14931e-14	2.30272e-14	9.26403e-14	2.09252e-12	3.56465e-13	1.20543e-12	5.51902e-13	7.84036e-13	5.79599e-14	2.32611e-13	2.9394e-13	1.28778e-12	8.53677e-14	1.35285e-12	7.61224e-14	6.59607e-13	6.40417e-13	1.27064e-12	1.21756e-12	1.24188e-12	9.39035e-13	4.59568e-13	8.69638e-13	1.25266e-13	3.2954e-13	1.96191e-12	2.01969e-14	6.64291e-13	1.33393e-12	5.52701e-13	1.75453e-13
	1.54656e-14	1.23775e-13	1.75825e-13	9.39399e-13	7.36157e-13	2.01458e-14	6.33187e-14	8.37506e-13	9.59827e-13	7.92577e-14	1.77262e-14	9.17852e-14	1.2335e-13	1.87707e-13	5.7532e-14	1.4597e-14	2.71736e-14	2.70507e-14	6.14726e-13	2.57825e-13	1.3426e-12	6.37749e-13	6.62741e-13	5.88604e-13	8.81103e-13	7.41711e-14	1.62761e-12	5.37227e-14	9.79583e-14	6.36884e-13	1.97327e-12	3.95621e-13	6.81616e-13	2.58843e-13	8.40341e-13	2.05846e-12	7.08765e-13	7.18867e-13	1.06424e-12	1.43665e-13	1.64333e-12	2.70223e-14	2.73994e-14	8.48251e-13	7.30175e-13	4.98139e-13
	2.15849e-14	7.73328e-13	4.34924e-13	1.04299e-12	6.03724e-13	1.63715e-14	1.56311e-14	6.23281e-13	3.60919e-13	6.87568e-13	3.36389e-14	7.05078e-14	1.43487e-13	3.90125e-13	6.38064e-14	1.97615e-14	3.77398e-14	5.80977e-14	2.26828e-13	3.84909e-13	1.08332e-12	1.04006e-12	1.24498e-12	1.24095e-12	7.13919e-13	1.33391e-13	9.32193e-13	1.01067e-13	1.31126e-14	1.42908e-13	1.07812e-12	2.96797e-13	7.61126e-13	6.94017e-13	2.41573e-13	9.44077e-13	5.58951e-13	8.37305e-13	3.84847e-13	4.24684e-14	8.80469e-13	3.68184e-14	3.66241e-14	3.05302e-13	4.04597e-13	3.83117e-13
	4.30777e-13	6.4917e-14	4.69109e-14	3.51998e-13	5.63179e-13	3.17834e-14	1.56181e-14	6.08831e-13	5.81975e-13	1.77893e-12	3.45357e-14	1.11029e-14	1.67179e-12	5.63407e-13	3.65767e-13	3.37183e-14	6.31956e-14	2.70637e-14	7.22923e-13	1.02594e-12	6.15366e-13	1.24135e-12	8.9795e-13	6.88046e-13	2.446e-13	7.97105e-14	4.99531e-13	1.27699e-13	4.10014e-14	9.86471e-14	1.80688e-12	1.32574e-12	1.86164e-12	1.26592e-12	5.49177e-13	1.17801e-12	7.47521e-13	8.39847e-13	3.94056e-13	1.12465e-13	1.18344e-12	5.4831e-13	3.40429e-14	2.79975e-13	1.18963e-12	1.39689e-12
	4.01643e-14	3.95336e-14	8.91405e-14	1.46075e-13	5.28333e-13	7.89234e-13	4.81527e-14	7.19622e-13	7.65607e-13	5.56445e-13	2.04188e-13	2.52609e-14	1.30775e-13	1.08844e-12	5.09348e-13	9.0153e-13	2.54454e-14	2.55022e-14	2.08623e-14	3.4286e-13	2.6303e-13	1.17395e-12	1.13333e-12	5.79355e-13	4.88514e-13	2.1914e-13	1.35892e-13	1.59621e-13	1.52206e-13	1.6571e-13	5.87002e-13	2.2065e-12	3.97372e-13	7.50056e-13	4.06863e-13	9.93637e-13	2.34461e-12	6.5465e-13	4.76855e-13	1.42566e-13	7.30405e-13	1.07009e-12	1.00514e-12	3.01754e-14	9.88056e-13	1.06746e-13
	1.35779e-14	9.18189e-15	4.43612e-14	4.75472e-14	8.42628e-13	8.84519e-13	7.7832e-14	2.83971e-13	1.08962e-12	2.03466e-13	4.01512e-13	6.88246e-14	2.67505e-14	6.03023e-13	1.05672e-12	8.30847e-13	6.12957e-14	3.5517e-14	2.04562e-14	3.93774e-14	1.94391e-13	8.6042e-13	9.94482e-13	1.04796e-12	8.90827e-13	8.59841e-13	7.3688e-14	8.48811e-13	2.03032e-12	1.49315e-14	1.07418e-13	8.08612e-13	1.14256e-13	2.79435e-12	1.43573e-13	6.20873e-13	5.28282e-13	4.47384e-13	5.37084e-13	5.27797e-13	2.64962e-13	1.88721e-12	2.24351e-13	3.42743e-14	4.88763e-13	1.98181e-12
	3.17324e-14	1.0789e-14	6.00361e-14	4.32688e-13	1.58839e-12	7.60222e-13	4.0351e-13	1.87975e-14	8.54016e-13	1.25895e-12	7.90113e-13	7.52617e-13	5.28008e-14	8.44547e-13	1.09204e-12	8.78984e-13	2.67444e-14	2.93561e-13	2.29722e-14	2.49435e-14	8.7488e-13	5.24315e-13	1.57875e-12	1.81871e-12	3.27447e-13	1.40121e-12	8.2481e-14	6.97828e-13	1.98968e-13	5.79555e-14	7.64796e-14	4.01062e-13	1.02135e-13	8.87545e-13	7.53414e-14	9.06637e-13	6.38607e-13	3.77746e-13	8.69722e-13	5.72329e-13	2.66949e-13	1.30935e-12	2.24324e-13	8.70103e-14	8.24371e-13	1.0069e-12
	2.52081e-13	9.33358e-15	1.74258e-14	4.72294e-14	1.5445e-12	1.40314e-12	8.79659e-13	2.55302e-14	8.01282e-13	8.07124e-13	4.74426e-13	5.719e-13	6.90987e-14	2.12928e-13	9.91405e-13	7.25302e-13	5.60382e-14	6.62802e-13	3.2185e-14	7.45688e-13	1.15451e-12	9.96935e-13	1.20733e-12	9.02174e-13	6.51688e-13	1.68214e-12	1.7387e-13	7.29365e-13	2.34501e-13	2.35254e-12	8.0838e-14	3.39538e-13	3.94712e-13	1.28273e-12	7.2825e-13	9.71137e-13	3.81045e-13	2.68132e-13	5.09347e-13	1.19686e-12	4.72062e-13	1.23943e-12	8.72212e-13	3.77307e-14	4.16033e-13	4.54822e-13
	2.47458e-14	1.25188e-14	2.14164e-14	3.21369e-14	1.8849e-13	1.32135e-12	8.84256e-13	4.54315e-14	1.07497e-12	7.84388e-13	2.02891e-13	4.06252e-13	2.45867e-13	5.44213e-14	9.66927e-13	4.83551e-13	4.80644e-13	1.2198e-12	9.77225e-13	7.44588e-13	1.22823e-12	1.30693e-12	7.51084e-13	4.76098e-13	2.11996e-13	1.03681e-13	7.72081e-14	9.7879e-13	5.90642e-13	2.9721e-14	1.2468e-13	6.43591e-13	4.31417e-13	3.43319e-13	2.6695e-14	6.0717e-14	1.50544e-13	3.64497e-13	5.42006e-13	7.2512e-13	5.02023e-13	1.1088e-12	7.1316e-13	6.31403e-14	3.79494e-13	6.48682e-13
	4.83123e-14	1.98867e-14	2.39358e-14	1.21643e-13	1.52864e-13	9.71474e-13	8.56565e-13	1.05095e-13	2.94667e-14	8.67314e-13	4.61761e-13	5.13483e-13	4.70783e-13	2.02355e-13	5.86786e-13	5.74756e-13	3.74882e-13	3.29521e-14	2.01442e-12	2.7829e-12	1.24967e-13	1.46908e-12	1.1767e-12	9.30872e-13	7.59444e-14	1.77694e-13	5.3812e-13	7.47512e-13	2.51792e-14	2.04255e-14	2.36534e-14	4.19644e-14	3.12755e-13	9.41388e-14	2.19947e-14	2.69624e-14	3.32192e-14	4.49401e-13	5.05287e-13	4.93907e-13	7.25808e-13	6.98257e-13	9.99934e-13	9.65158e-13	2.31362e-13	4.15673e-13
	7.05461e-14	1.93095e-14	2.2099e-14	1.96257e-14	8.55932e-13	4.23343e-13	5.76861e-13	1.52136e-13	3.66674e-13	1.01109e-12	5.26433e-13	2.31081e-13	1.14151e-12	1.04096e-13	3.25962e-13	5.90118e-13	4.00902e-13	7.45443e-14	7.3831e-13	3.53973e-13	6.63493e-14	6.80752e-13	8.77965e-13	8.51703e-13	1.34726e-13	3.30404e-13	2.94715e-13	1.19982e-12	4.09653e-13	4.1816e-13	3.80408e-14	1.70449e-14	8.69046e-15	8.77954e-14	1.52638e-14	2.25262e-14	5.00555e-14	1.23072e-12	5.9911e-14	2.4457e-13	7.04042e-13	6.59423e-13	6.55099e-13	1.01288e-12	3.84995e-13	6.47136e-13
	3.73665e-13	3.80529e-14	1.0166e-13	3.50977e-14	4.72058e-13	2.61016e-13	1.42755e-13	9.24594e-13	5.00089e-14	5.86879e-13	5.20696e-13	2.4122e-14	6.64665e-13	1.29775e-12	6.71097e-14	8.71365e-13	7.34116e-13	4.00284e-13	2.16016e-12	6.56677e-13	1.67883e-13	6.66739e-13	3.32443e-13	2.36312e-13	5.42421e-13	7.25572e-14	4.41326e-13	6.36776e-13	1.27491e-13	3.21923e-13	8.91584e-14	1.28097e-14	8.43962e-15	1.39805e-14	1.36065e-14	2.4668e-14	3.53901e-14	4.11666e-14	1.8317e-14	3.8889e-14	4.01301e-13	1.00319e-12	9.19646e-13	8.60079e-13	2.85589e-13	1.06263e-12
	1.20979e-12	3.10006e-13	8.53593e-14	3.49655e-14	4.31448e-14	3.37252e-13	5.33041e-13	7.13853e-13	1.15396e-13	1.39793e-12	1.14053e-12	3.37766e-14	6.33399e-13	9.0429e-13	1.05565e-13	1.27197e-12	1.08863e-12	6.97817e-13	2.07482e-13	5.88387e-13	9.5093e-14	1.49634e-13	1.13401e-12	2.77024e-13	8.45873e-13	2.41691e-13	5.0189e-13	6.93793e-13	3.21131e-13	3.15156e-14	1.69175e-13	1.5069e-14	3.25324e-14	1.75722e-14	1.21364e-14	1.19672e-14	3.11572e-14	7.02321e-14	5.27166e-14	2.67534e-14	6.18257e-13	8.94439e-13	1.52964e-12	8.56122e-13	1.31049e-12	7.73824e-13
	1.30402e-12	3.04606e-13		3.32137e-14	1.85852e-14	5.36209e-14	1.02775e-12	1.03152e-12	6.03195e-13	8.36784e-13	9.53224e-13	3.09753e-13	1.50344e-13	9.46888e-13	1.19387e-12	2.72847e-13	7.19547e-13	1.22025e-12	9.17402e-13	1.18884e-12	2.13273e-13	4.03872e-13	6.13943e-13	1.2247e-12	9.78472e-13	1.21366e-12	1.0343e-12	1.16129e-12	9.36795e-13	8.08431e-13	6.72915e-14	1.99086e-14	2.66501e-14	7.74215e-14	2.40608e-13	1.35877e-14	2.98693e-14	3.64134e-14	1.10609e-13	6.41901e-14	3.90376e-13	8.72814e-13	8.05923e-13	7.34204e-13	7.9291e-13	6.60462e-13
	1.28167e-12	2.26041e-13	1.79385e-14	1.46308e-14	2.11248e-14	5.74853e-14	6.82996e-14	1.20723e-12	7.56101e-13	1.06303e-13	4.55088e-13	8.13535e-13	5.92276e-14	8.72665e-13	6.57871e-13	4.21935e-13	8.85324e-13	7.85348e-13	5.75617e-13	1.76379e-12	1.20287e-13	1.67827e-13	3.24277e-13	8.20408e-13	6.00542e-13	1.24231e-12	9.38216e-13	1.19973e-12	1.01034e-12	9.77097e-14	2.87607e-14	2.08913e-14	1.22629e-13	1.3535e-13	6.8318e-14	6.33054e-14	5.69928e-14	3.4905e-14	7.0178e-13	1.10478e-13	6.62145e-14	5.79455e-13	6.08248e-13	8.53854e-13	2.95051e-13	8.17894e-13
	8.53384e-13	1.68344e-14	1.30608e-14	1.64494e-14	2.04313e-14	2.41441e-14	3.24939e-14	5.9849e-13	7.45308e-13	5.3304e-14	4.72569e-13	9.5356e-13	2.23665e-14	9.09363e-14	1.27682e-13	1.28355e-12	3.51051e-13	5.47497e-13	7.10196e-13	7.5503e-13	3.70985e-14	3.6471e-14	3.84715e-13	4.58845e-13	8.86109e-13	1.26705e-12	1.40458e-13	6.57407e-13	5.6185e-13	3.58045e-14	9.59726e-15	1.67089e-14	1.03166e-13	4.16255e-13	5.46403e-14	3.01089e-13	2.28409e-12	3.02999e-14	2.7077e-13	4.89877e-13	1.53535e-13	2.93636e-13	6.79375e-13	1.20098e-12	5.99434e-13	7.48953e-13
	8.84839e-13	2.32747e-14	1.34062e-14	1.88549e-14	6.84004e-14	2.60888e-14	8.0233e-14	8.25569e-14	1.35757e-12	3.78263e-13	3.85826e-13	3.41401e-13	4.76655e-14	3.73786e-14	3.12398e-13	7.14818e-13	2.73871e-13	8.15375e-13	7.00252e-13	7.3329e-13	8.84712e-14	4.19579e-14	4.64722e-14	3.09915e-13	1.32888e-12	1.55714e-12	6.33843e-13	9.12639e-13	9.10069e-13	5.84654e-14	9.7253e-15	1.41359e-14	5.1971e-14	8.61307e-14	2.08673e-14	3.9606e-14	5.19262e-14	2.15234e-14	9.36147e-14	2.9855e-13	4.64726e-14	6.00515e-14	4.08713e-13	5.50069e-13	3.23918e-13	4.16037e-14
	7.53144e-13	5.90632e-14	1.65307e-14	3.45695e-14	2.36418e-14	1.60616e-14	3.14259e-14	2.21934e-13	1.91897e-13	5.57874e-13	9.39585e-14	2.5986e-12	1.34729e-12	1.20768e-13	1.00426e-12	1.36863e-12	4.18136e-14	1.14931e-13	1.39818e-12	9.41646e-13	6.41657e-13	5.92355e-14	2.20729e-14	2.9898e-13	2.5294e-12	1.94973e-12	1.08704e-12	6.53699e-13	8.27956e-13	6.42529e-13	5.51176e-14	1.44622e-14	3.08575e-14	6.31272e-14	1.48369e-14	2.26377e-14	5.6841e-14	2.28633e-14	2.51909e-14	2.67809e-14	5.71745e-14	1.52001e-13	3.45301e-13	6.80584e-13	2.07967e-13	1.72149e-13
	1.8477e-14	3.12024e-14	4.72813e-14	2.97223e-14	2.70572e-14	4.99254e-14	3.77308e-14	4.47228e-14	1.30312e-14	1.09815e-12	9.26137e-13	6.6319e-13	2.69715e-13	6.44081e-13	2.21943e-12	1.33847e-13	1.43719e-14	4.7356e-14	8.00002e-13	1.16178e-12	1.43563e-12	1.39637e-13	1.00589e-13	7.99474e-14	9.0743e-13	1.50749e-12	1.22825e-12	1.30363e-12	8.38651e-13	1.5206e-12	2.60826e-14	4.52859e-14	2.23821e-13	5.47004e-14	2.70228e-14	1.33077e-13	4.14534e-13	2.75493e-12	2.3363e-14	4.30361e-14	3.82716e-13	3.56842e-14	4.10508e-13	4.54552e-13	1.31759e-12	3.65921e-14
	9.02166e-15	1.99644e-14	8.22545e-14	6.68748e-14	2.07957e-14	4.43882e-14	3.69497e-14	1.00168e-13	2.52049e-12	5.7396e-13	9.82766e-13	1.76278e-12	1.13416e-13	5.36816e-14	5.33707e-13	6.23833e-14	2.00028e-14	2.58809e-13	1.31251e-12	7.57976e-13	4.56494e-13	6.86049e-14	2.78615e-13	1.90419e-13	1.05563e-12	1.10725e-12	1.11248e-12	9.89754e-13	7.51134e-13	1.42799e-12	1.02655e-12	1.1615e-13	8.92556e-13	1.68891e-13	5.39439e-14	1.47257e-13	6.0101e-14	1.05593e-13	6.26364e-14	6.07812e-14	9.47549e-13	2.98143e-14	3.96779e-13	5.8902e-13	7.31711e-13	3.35612e-13
	1.07585e-14	1.11994e-14	2.85234e-13	8.47318e-13	2.5485e-14	2.18493e-14	2.57046e-14	7.48943e-14	3.43995e-13	1.08755e-12	1.17946e-12	9.25117e-13	2.07429e-12	4.66523e-13	6.50888e-13	8.16519e-13	2.59355e-13	1.05054e-13	3.53936e-13	6.9021e-13	4.59737e-13	1.07852e-13	1.42714e-13	3.06754e-13	2.23839e-12	8.14227e-13	7.16699e-13	1.09706e-12	7.44994e-13	5.82378e-13	2.88043e-14	2.18054e-14	1.63681e-14	4.46602e-14	3.70426e-14	1.34922e-13	4.27122e-14	6.7853e-13	5.02721e-14	5.52598e-13	1.40986e-12	4.88581e-13	6.83798e-14	6.91418e-13	1.40405e-12	5.39105e-13
	2.65058e-13	1.44658e-14	6.15727e-13	6.7849e-14	7.83536e-14	7.99701e-14	1.00236e-13	8.89539e-14	1.44951e-13	2.09723e-13	1.74347e-12	1.28201e-12	1.93668e-12	1.90083e-12	2.9576e-14	2.38287e-12	8.86087e-13	1.71221e-13	2.18618e-13	8.17638e-13	7.28561e-13	3.31388e-13	5.00207e-14	1.61632e-13	1.14857e-12	5.69674e-13	4.37913e-13	1.03063e-12	6.71949e-13	5.48706e-13	4.37051e-14	1.00789e-13	2.25935e-14	3.54447e-14	4.40334e-14	3.0845e-14	1.84782e-14	1.59021e-14	1.60468e-14	1.11926e-12	1.37706e-12	5.7813e-13	1.75142e-14	3.31361e-13	9.75624e-13	2.37097e-13
	1.13781e-12	7.97577e-13	7.95111e-14	3.45193e-14	1.10902e-13	1.35084e-12	1.67899e-13	3.02993e-13	9.89887e-14	7.50184e-14	1.42379e-12	1.30825e-12	2.82836e-12	1.22935e-12	2.59726e-13	3.16044e-13	7.79176e-13	1.23255e-13	2.86191e-13	7.78003e-13	8.43369e-13	4.97579e-13	5.53495e-14	1.06431e-13	2.8865e-13	3.49204e-13	4.25516e-13	6.64704e-13	5.17389e-13	7.81163e-13	3.79723e-13	5.0665e-14	2.24809e-14	8.08063e-14	5.05178e-14	3.42324e-14	1.73761e-14	1.06111e-14	1.37852e-14	1.29669e-12	1.68296e-12	7.7692e-13	2.29655e-14	1.20643e-13	6.85993e-13	4.16248e-13
	1.11864e-13	1.02614e-12	2.01717e-13	1.22568e-14	3.80743e-13	7.91878e-14	2.16329e-12	1.17116e-12	2.93405e-14	5.77389e-13	1.33804e-12	9.79115e-13	1.94675e-12	1.80422e-12	2.72745e-13	4.71847e-13	1.20933e-12	2.18406e-13	1.87088e-12	8.71446e-13	5.66249e-13	4.98686e-13	2.18712e-14	7.6543e-14	1.58072e-13	9.65594e-13	1.59812e-13	5.24995e-13	5.20043e-13	2.722e-13	2.15628e-13	3.4679e-13	2.79162e-14	5.36528e-14	2.78512e-14	1.84361e-14	2.61012e-14	1.87467e-14	1.8176e-14	2.44485e-14	1.15082e-12	1.27595e-12	1.71658e-13	3.5732e-13	8.48992e-13	6.39842e-13
	4.56214e-14	6.69112e-14	7.99296e-13	9.78239e-13	9.03569e-13	1.80464e-12	4.15832e-12	5.99314e-13	2.87851e-14	7.42879e-14	1.63978e-13	1.12884e-12	1.73572e-12	1.20473e-12	7.91639e-13	6.16875e-13	1.1659e-12	1.18709e-12	5.36111e-13	8.81233e-13	9.25951e-13	8.80564e-13	3.41218e-14	1.9698e-13	9.1726e-13	2.17349e-13	1.79198e-14	2.52023e-13	4.62935e-13	1.90167e-13	4.75472e-13	2.7833e-13	3.55991e-14	3.20982e-14	2.64341e-14	1.92429e-14	3.3943e-14	2.08064e-14	3.1171e-14	6.33425e-14	5.27722e-14	2.20176e-12	9.89404e-13	1.06472e-13	1.02065e-12	8.23274e-13
	2.23146e-13	2.30025e-13	2.50852e-13	9.7971e-13	7.60424e-13	1.46705e-12	3.94979e-13	3.43572e-13	1.62837e-13	2.62459e-14	7.70927e-14	8.33507e-13	1.34945e-12	1.34711e-12	1.5624e-13	5.09255e-14	1.67715e-12	1.236e-12	2.36476e-13	6.18922e-13	1.04208e-12	4.60471e-13	1.71179e-13	5.8457e-14	6.51727e-14	7.35862e-14	9.76263e-14	1.62221e-12	1.11036e-12	8.0779e-13	4.18142e-13	4.97636e-14	4.55338e-14	5.32773e-14	2.63412e-14	3.68836e-14	2.85814e-14	4.16931e-14	2.85997e-14	2.91025e-14	7.93576e-14	1.06105e-13	1.0414e-12	7.06255e-14	5.84982e-13	7.99956e-13
	ACFs
	Pixel raw data		tau (s)1	G(tau)1	tau (s) fit1	G(tau) fit1	tau (s)2	G(tau)2	tau (s) fit2	G(tau) fit2	tau (s)3	G(tau)3	tau (s) fit3	G(tau) fit3	tau (s)4	G(tau)4	tau (s) fit4	G(tau) fit4	tau (s)5	G(tau)5	tau (s) fit5	G(tau) fit5	tau (s)6	G(tau)6	tau (s) fit6	G(tau) fit6	tau (s)7	G(tau)7	tau (s) fit7	G(tau) fit7	tau (s)8	G(tau)8	tau (s) fit8	G(tau) fit8	tau (s)9	G(tau)9	tau (s) fit9	G(tau) fit9	tau (s)10	G(tau)10	tau (s) fit10	G(tau) fit10	tau (s)11	G(tau)11	tau (s) fit11	G(tau) fit11	tau (s)12	G(tau)12	tau (s) fit12
	values and fits		0	0.0731099	0.002	0.000766242	0	0.0767979	0.002	0.000793368	0	0.0833207	0.002	0.0014029	0	0.0810749	0.002	0.00099335	0	0.0786807	0.002	0.0015915	0	0.0769675	0.002	0.00155691	0	0.0767095	0.002	0.00128561	0	0.0766139	0.002	0.000424992	0	0.0798256	0.002	0.000337128	0	0.0832056	0.002	0.000355458	0	0.0809054	0.002	0.000292032	0	0.0807827	0.002
			0.002	0.0016443	0.004	0.000765194	0.002	0.0010744	0.004	0.000792092	0.002	0.0015261	0.004	0.00140026	0.002	0.0012621	0.004	0.00099145	0.002	0.0018839	0.004	0.00158878	0.002	0.0022243	0.004	0.00155451	0.002	0.0020438	0.004	0.00128368	0.002	0.0009597	0.004	0.000423172	0.002	0.0008034	0.004	0.000333764	0.002	0.0011291	0.004	0.000354736	0.002	0.0007697	0.004	0.000289532	0.002	0.0012356	0.004
			0.004	0.0013568	0.006	0.000764148	0.004	0.0011455	0.006	0.000790819	0.004	0.0022716	0.006	0.00139763	0.004	0.0014835	0.006	0.00098956	0.004	0.0015792	0.006	0.00158608	0.004	0.0016825	0.006	0.00155211	0.004	0.0016631	0.006	0.00128174	0.004	0.0008085	0.006	0.000421366	0.004	0.0011606	0.006	0.000330464	0.004	0.0008086	0.006	0.000354017	0.004	0.0004117	0.006	0.000287074	0.004	0.0007946	0.006
			0.006	0.00089	0.008	0.000763105	0.006	0.0007249	0.008	0.000789549	0.006	0.0017288	0.008	0.00139501	0.006	0.0014647	0.008	0.00098767	0.006	0.0011404	0.008	0.00158338	0.006	0.0020699	0.008	0.00154973	0.006	0.0016446	0.008	0.00127982	0.006	0.0002813	0.008	0.000419574	0.006	-0.0004375	0.008	0.000327226	0.006	0.0009075	0.008	0.000353301	0.006	0.0003547	0.008	0.000284657	0.006	0.0003743	0.008
			0.008	0.0012932	0.01	0.000762064	0.008	0.0007774	0.01	0.000788282	0.008	0.0013361	0.01	0.0013924	0.008	0.0023063	0.01	0.00098579	0.008	0.0019261	0.01	0.00158069	0.008	0.0020268	0.01	0.00154735	0.008	0.0016968	0.01	0.00127789	0.008	0.0004191	0.01	0.000417794	0.008	0.0005319	0.01	0.000324049	0.008	0.0010808	0.01	0.000352587	0.008	0.0008933	0.01	0.000282278	0.008	0.0001422	0.01
			0.01	0.0013613	0.012	0.000761026	0.01	0.0006957	0.012	0.000787019	0.01	0.0015384	0.012	0.0013898	0.01	0.0007733	0.012	0.00098391	0.01	0.0010041	0.012	0.001578	0.01	0.00137	0.012	0.00154497	0.01	0.0021754	0.012	0.00127598	0.01	0.0008084	0.012	0.000416029	0.01	0.0003805	0.012	0.00032093	0.01	0.0007507	0.012	0.000351875	0.01	-3.9e-05	0.012	0.000279939	0.01	0.0005858	0.012
			0.012	0.0012523	0.014	0.000759989	0.012	0.0006461	0.014	0.000785759	0.012	0.0017703	0.014	0.0013872	0.012	0.0011952	0.014	0.00098205	0.012	0.0015216	0.014	0.00157533	0.012	0.0015381	0.014	0.0015426	0.012	0.0012849	0.014	0.00127406	0.012	0.0003012	0.014	0.000414276	0.012	0.0002477	0.014	0.000317869	0.012	0.000721	0.014	0.000351167	0.012	0.0004656	0.014	0.000277636	0.012	0.0007473	0.014
			0.014	0.0008558	0.016	0.000758955	0.014	0.0007888	0.016	0.000784501	0.014	0.0013774	0.016	0.00138462	0.014	0.0009367	0.016	0.00098018	0.014	0.0018121	0.016	0.00157266	0.014	0.0018151	0.016	0.00154023	0.014	0.0015052	0.016	0.00127215	0.014	0.0008501	0.016	0.000412536	0.014	0.0001604	0.016	0.000314863	0.014	0.0006246	0.016	0.00035046	0.014	0.0004313	0.016	0.00027537	0.014	0.0008777	0.016
			0.016	0.0009425	0.018	0.000757923	0.016	0.0005607	0.018	0.000783247	0.016	0.0010438	0.018	0.00138204	0.016	0.0012828	0.018	0.00097833	0.016	0.0016094	0.018	0.00157	0.016	0.0017644	0.018	0.00153787	0.016	0.0010118	0.018	0.00127025	0.016	0.0001497	0.018	0.000410809	0.016	0.0001652	0.018	0.000311911	0.016	0.000259	0.018	0.000349757	0.016	0.0002135	0.018	0.00027314	0.016	0.0008471	0.018
			0.018	0.0014442	0.02	0.000756893	0.018	0.0005004	0.02	0.000781997	0.018	0.0014688	0.02	0.00137947	0.018	0.000718	0.02	0.00097648	0.018	0.0016766	0.02	0.00156735	0.018	0.0018852	0.02	0.00153552	0.018	0.0015622	0.02	0.00126835	0.018	0.0008403	0.02	0.000409095	0.018	0.0002302	0.02	0.000309011	0.018	0.0004641	0.02	0.000349056	0.018	0.0005257	0.02	0.000270945	0.018	-6.2e-06	0.02
			0.02	0.0006349	0.022	0.000755865	0.02	0.0010075	0.022	0.000780749	0.02	0.0020397	0.022	0.00137691	0.02	0.0009228	0.022	0.00097464	0.02	0.0019506	0.022	0.0015647	0.02	0.0010996	0.022	0.00153317	0.02	0.0011827	0.022	0.00126645	0.02	0.0004215	0.022	0.000407393	0.02	9.67e-05	0.022	0.000306163	0.02	0.0005069	0.022	0.000348357	0.02	8.3e-06	0.022	0.000268784	0.02	0.0007942	0.022
			0.022	0.0012613	0.024	0.00075484	0.022	0.0013473	0.024	0.000779504	0.022	0.0015617	0.024	0.00137436	0.022	0.001137	0.024	0.0009728	0.022	0.0016275	0.024	0.00156206	0.022	0.0012521	0.024	0.00153083	0.022	0.0023571	0.024	0.00126456	0.022	0.0004788	0.024	0.000405704	0.022	0.0004241	0.024	0.000303365	0.022	0.0004965	0.024	0.000347661	0.022	0.0001597	0.024	0.000266656	0.022	0.0004652	0.024
			0.024	0.0009746	0.026	0.000753817	0.024	0.0003589	0.026	0.000778263	0.024	0.0020339	0.026	0.00137182	0.024	0.0012565	0.026	0.00097097	0.024	0.0014816	0.026	0.00155943	0.024	0.0014176	0.026	0.00152849	0.024	0.0019475	0.026	0.00126268	0.024	0.0004425	0.026	0.000404027	0.024	-0.0001812	0.026	0.000300615	0.024	0.0001414	0.026	0.000346968	0.024	0.0001503	0.026	0.000264561	0.024	0.0003491	0.026
			0.026	0.0010115	0.028	0.000752795	0.026	0.0004381	0.028	0.000777024	0.026	0.001278	0.028	0.00136928	0.026	0.0007795	0.028	0.00096915	0.026	0.0016224	0.028	0.00155681	0.026	0.0019829	0.028	0.00152616	0.026	0.0015536	0.028	0.0012608	0.026	0.0006155	0.028	0.000402362	0.026	0.0003699	0.028	0.000297913	0.026	0.0001631	0.028	0.000346277	0.026	0.0003813	0.028	0.000262497	0.026	0.0002403	0.028
			0.028	0.0015428	0.03	0.000751777	0.028	0.0007046	0.03	0.000775789	0.028	0.0012294	0.03	0.00136675	0.028	0.0009137	0.03	0.00096733	0.028	0.0008426	0.03	0.00155419	0.028	0.0015693	0.03	0.00152383	0.028	0.0016805	0.03	0.00125892	0.028	0.0004211	0.03	0.000400709	0.028	-7.68e-05	0.03	0.000295256	0.028	0.0006719	0.03	0.000345588	0.028	0.0001374	0.03	0.000260465	0.028	0.0003609	0.03
			0.03	0.0007225	0.032	0.00075076	0.03	0.0007897	0.032	0.000774556	0.03	0.0010257	0.032	0.00136424	0.03	0.000549	0.032	0.00096552	0.03	0.0012282	0.032	0.00155158	0.03	0.0007521	0.032	0.00152151	0.03	0.0011962	0.032	0.00125705	0.03	0.0004456	0.032	0.000399068	0.03	0.0002202	0.032	0.000292645	0.03	0.00115	0.032	0.000344902	0.03	0.0004283	0.032	0.000258463	0.03	0.0002273	0.032
			0.032	0.0010264	0.036	0.000748733	0.032	0.0007767	0.036	0.000772101	0.032	0.0012927	0.036	0.00135922	0.032	0.0014842	0.036	0.00096192	0.032	0.0017837	0.036	0.00154638	0.032	0.0012909	0.036	0.00151689	0.032	0.0014462	0.036	0.00125332	0.032	0.000201	0.036	0.000395822	0.032	0.0005722	0.036	0.000287553	0.032	0.0006697	0.036	0.000343537	0.032	6.73e-05	0.036	0.000254547	0.032	0.0004396	0.036
			0.036	0.0008059	0.04	0.000746714	0.036	0.0005444	0.04	0.000769658	0.036	0.0015095	0.04	0.00135424	0.036	0.001147	0.04	0.00095834	0.036	0.001733	0.04	0.00154121	0.036	0.0011891	0.04	0.00151228	0.036	0.0012203	0.04	0.0012496	0.036	0.0005507	0.04	0.000392621	0.036	0.000279	0.04	0.000282629	0.036	6.06e-05	0.04	0.000342182	0.036	-0.0001777	0.04	0.000250746	0.036	0.0002051	0.04
			0.04	0.0006836	0.044	0.000744704	0.04	0.000787	0.044	0.000767226	0.04	0.0010598	0.044	0.0013493	0.04	0.0014106	0.044	0.00095478	0.04	0.0014111	0.044	0.00153607	0.04	0.0012294	0.044	0.0015077	0.04	0.001194	0.044	0.0012459	0.04	0.0005675	0.044	0.000389465	0.04	0.0002818	0.044	0.000277863	0.04	0.0001103	0.044	0.000340836	0.04	0.0001678	0.044	0.000247053	0.04	0.0001406	0.044
			0.044	0.0010193	0.048	0.000742702	0.044	0.0004507	0.048	0.000764807	0.044	0.0005201	0.048	0.00134438	0.044	0.0009647	0.048	0.00095125	0.044	0.0014793	0.048	0.00153096	0.044	0.0011383	0.048	0.00150314	0.044	0.0013541	0.048	0.00124223	0.044	0.0012265	0.048	0.000386354	0.044	0.0004122	0.048	0.000273248	0.044	0.0003623	0.048	0.0003395	0.044	0.0006087	0.048	0.000243465	0.044	0.0002464	0.048
			0.048	0.0009754	0.052	0.000740709	0.048	0.000368	0.052	0.0007624	0.048	0.0012935	0.052	0.00133949	0.048	0.0007791	0.052	0.00094774	0.048	0.0011222	0.052	0.00152587	0.048	0.0012382	0.052	0.0014986	0.048	0.0011587	0.052	0.00123856	0.048	0.0003251	0.052	0.000383286	0.048	-0.0003028	0.052	0.000268777	0.048	7.11e-05	0.052	0.000338173	0.048	0.0007346	0.052	0.000239976	0.048	0.0003069	0.052
			0.052	0.0009264	0.056	0.000738724	0.052	0.0005496	0.056	0.000760004	0.052	0.0014381	0.056	0.00133464	0.052	0.0010252	0.056	0.00094426	0.052	0.0013112	0.056	0.00152081	0.052	0.0011685	0.056	0.00149408	0.052	0.001146	0.056	0.00123492	0.052	3.41e-05	0.056	0.00038026	0.052	-4.37e-05	0.056	0.000264445	0.052	0.0001914	0.056	0.000336855	0.052	0.0003342	0.056	0.000236584	0.052	0.0005026	0.056
			0.056	0.0007004	0.06	0.000736748	0.056	0.0007205	0.06	0.00075762	0.056	0.0013721	0.06	0.00132982	0.056	0.0009128	0.06	0.0009408	0.056	0.0011753	0.06	0.00151578	0.056	0.001237	0.06	0.00148958	0.056	0.0010752	0.06	0.00123129	0.056	0.0006806	0.06	0.000377275	0.056	0.0005202	0.06	0.000260244	0.056	0.0003271	0.06	0.000335547	0.056	0.0001978	0.06	0.000233284	0.056	0.000353	0.06
			0.06	0.0009677	0.064	0.000734779	0.06	0.0008269	0.064	0.000755248	0.06	0.0013359	0.064	0.00132503	0.06	0.0006217	0.064	0.00093736	0.06	0.0009751	0.064	0.00151078	0.06	0.0014752	0.064	0.0014851	0.06	0.0010226	0.064	0.00122768	0.06	0.0005793	0.064	0.000374331	0.06	0.0003884	0.064	0.000256168	0.06	0.000441	0.064	0.000334247	0.06	0.0002755	0.064	0.000230072	0.06	0.0003344	0.064
			0.064	0.0008774	0.072	0.000730867	0.064	0.0012821	0.072	0.000750538	0.064	0.0012974	0.072	0.00131553	0.064	0.0013541	0.072	0.00093056	0.064	0.001632	0.072	0.00150085	0.064	0.0010441	0.072	0.0014762	0.064	0.001471	0.072	0.00122051	0.064	0.0004296	0.072	0.000368562	0.064	0.0001338	0.072	0.000248372	0.064	0.000281	0.072	0.000331676	0.064	-0.0001065	0.072	0.000223899	0.064	0.0008035	0.072
			0.072	0.0004337	0.08	0.000726987	0.072	0.0008242	0.08	0.000745873	0.072	0.001207	0.08	0.00130616	0.072	0.0003517	0.08	0.00092384	0.072	0.0014433	0.08	0.00149103	0.072	0.0014122	0.08	0.00146739	0.072	0.0013475	0.08	0.00121341	0.072	0.000529	0.08	0.000362946	0.072	0.0001596	0.08	0.000241015	0.072	0.0002955	0.08	0.000329139	0.072	0.0003199	0.08	0.00021804	0.072	0.0001396	0.08
			0.08	0.000763	0.088	0.000723139	0.08	0.0006138	0.088	0.000741253	0.08	0.001344	0.088	0.00129691	0.08	0.0007564	0.088	0.00091721	0.08	0.0012172	0.088	0.00148131	0.08	0.0013401	0.088	0.00145865	0.08	0.0012851	0.088	0.00120637	0.08	0.0001774	0.088	0.000357477	0.08	0.0001257	0.088	0.000234063	0.08	-0.00013	0.088	0.000326637	0.08	0.0002011	0.088	0.000212472	0.08	7.54e-05	0.088
			0.088	0.0009352	0.096	0.000719323	0.088	0.0004085	0.096	0.000736678	0.088	0.0010291	0.096	0.00128776	0.088	0.0008442	0.096	0.00091067	0.088	0.0012226	0.096	0.0014717	0.088	0.0012595	0.096	0.00145	0.088	0.0011771	0.096	0.0011994	0.088	0.0002469	0.096	0.000352149	0.088	-9.77e-05	0.096	0.000227482	0.088	2.1e-06	0.096	0.000324168	0.088	0.0002151	0.096	0.000207174	0.088	0.0002056	0.096
			0.096	0.0009362	0.104	0.000715538	0.096	0.0002513	0.104	0.000732146	0.096	0.0011249	0.104	0.00127874	0.096	0.0005593	0.104	0.00090421	0.096	0.0016425	0.104	0.00146218	0.096	0.0015452	0.104	0.00144142	0.096	0.0012047	0.104	0.00119249	0.096	0.0001117	0.104	0.000346958	0.096	0.0001644	0.104	0.000221245	0.096	0.0005661	0.104	0.000321733	0.096	0.0003213	0.104	0.000202126	0.096	0.0003199	0.104
			0.104	0.0006515	0.112	0.000711783	0.104	0.000523	0.112	0.000727657	0.104	0.000882	0.112	0.00126982	0.104	0.0007139	0.112	0.00089783	0.104	0.0014269	0.112	0.00145277	0.104	0.0013954	0.112	0.00143292	0.104	0.0008408	0.112	0.00118564	0.104	0.0005345	0.112	0.000341897	0.104	4.61e-05	0.112	0.000215324	0.104	-5.67e-05	0.112	0.00031933	0.104	-5.96e-05	0.112	0.000197311	0.104	0.0001268	0.112
			0.112	0.0004582	0.12	0.000708059	0.112	0.0004182	0.12	0.00072321	0.112	0.0010379	0.12	0.00126101	0.112	0.0004601	0.12	0.00089154	0.112	0.0010064	0.12	0.00144345	0.112	0.0009021	0.12	0.00142449	0.112	0.0011895	0.12	0.00117886	0.112	0.0003187	0.12	0.000336962	0.112	0.0005035	0.12	0.000209696	0.112	0.000401	0.12	0.000316959	0.112	0.0002029	0.12	0.000192714	0.112	4.35e-05	0.12
			0.12	0.0006439	0.128	0.000704365	0.12	0.0006137	0.128	0.000718805	0.12	0.0012392	0.128	0.00125231	0.12	0.0007652	0.128	0.00088532	0.12	0.0009695	0.128	0.00143423	0.12	0.0009937	0.128	0.00141614	0.12	0.0010993	0.128	0.00117214	0.12	0.0001274	0.128	0.000332148	0.12	7.5e-05	0.128	0.00020434	0.12	0.0004703	0.128	0.00031462	0.12	-9.22e-05	0.128	0.00018832	0.12	0.0003034	0.128
			0.128	0.0007972	0.144	0.000697066	0.128	0.0009515	0.144	0.000710118	0.128	0.0010029	0.144	0.00123522	0.128	0.0007774	0.144	0.00087313	0.128	0.0016872	0.144	0.00141607	0.128	0.0013997	0.144	0.00139965	0.128	0.0008126	0.144	0.00115887	0.128	0.0001765	0.144	0.000322868	0.128	3.56e-05	0.144	0.00019437	0.128	0.0002802	0.144	0.000310032	0.128	2.6e-06	0.144	0.00018009	0.128	0.0003187	0.144
			0.144	0.0005871	0.16	0.000689883	0.144	0.0005738	0.16	0.000701591	0.144	0.0010636	0.16	0.00121853	0.144	0.0007343	0.16	0.00086123	0.144	0.0012061	0.16	0.00139828	0.144	0.0011375	0.16	0.00138345	0.144	0.0007934	0.16	0.00114584	0.144	0.0003775	0.16	0.000314023	0.144	0.0002626	0.16	0.00018528	0.144	0.000369	0.16	0.000305561	0.144	2.28e-05	0.16	0.000172529	0.144	0.0001749	0.16
			0.16	0.0005568	0.176	0.000682814	0.16	0.0005453	0.176	0.00069322	0.16	0.0012097	0.176	0.00120223	0.16	0.0009225	0.176	0.00084963	0.16	0.0013658	0.176	0.00138084	0.16	0.0011189	0.176	0.00136753	0.16	0.0008607	0.176	0.00113304	0.16	0.0001254	0.176	0.000305584	0.16	-2.24e-05	0.176	0.000176958	0.16	0.0002829	0.176	0.000301204	0.16	3.3e-06	0.176	0.000165559	0.16	0.0002249	0.176
			0.176	0.0005963	0.192	0.000675854	0.176	0.0006091	0.192	0.000685001	0.176	0.0010256	0.192	0.00118631	0.176	0.0006252	0.192	0.0008383	0.176	0.001146	0.192	0.00136375	0.176	0.0013939	0.192	0.00135188	0.176	0.0008983	0.192	0.00112047	0.176	0.0003169	0.192	0.000297523	0.176	0.0001377	0.192	0.000169311	0.176	-4.03e-05	0.192	0.000296956	0.176	9.38e-05	0.192	0.000159112	0.176	0.0001059	0.192
			0.192	0.0005841	0.208	0.000669003	0.192	0.00054	0.208	0.000676929	0.192	0.0009744	0.208	0.00117076	0.192	0.0007562	0.208	0.00082725	0.192	0.0012852	0.208	0.001347	0.192	0.0012785	0.208	0.0013365	0.192	0.0010792	0.208	0.00110811	0.192	0.0001819	0.208	0.000289815	0.192	-7.26e-05	0.208	0.000162261	0.192	6.64e-05	0.208	0.000292813	0.192	0.0001348	0.208	0.000153134	0.192	0.0002817	0.208
			0.208	0.0005293	0.224	0.000662258	0.208	0.0006383	0.224	0.000669001	0.208	0.0010619	0.224	0.00115555	0.208	0.0006278	0.224	0.00081645	0.208	0.0011488	0.224	0.00133057	0.208	0.0012648	0.224	0.00132138	0.208	0.001043	0.224	0.00109596	0.208	0.0001746	0.224	0.000282439	0.208	0.0002215	0.224	0.000155739	0.208	0.000375	0.224	0.000288771	0.208	0.0001253	0.224	0.000147573	0.208	0.0001551	0.224
			0.224	0.0004559	0.24	0.000655616	0.224	0.0004977	0.24	0.000661213	0.224	0.0011732	0.24	0.00114069	0.224	0.0008262	0.24	0.00080591	0.224	0.0011965	0.24	0.00131446	0.224	0.0015136	0.24	0.00130651	0.224	0.0008672	0.24	0.00108402	0.224	0.0001183	0.24	0.000275373	0.224	0.0001488	0.24	0.00014969	0.224	0.000117	0.24	0.000284826	0.224	0.0001586	0.24	0.000142388	0.224	0.0002274	0.24
			0.24	0.0003491	0.256	0.000649075	0.24	0.0004035	0.256	0.000653561	0.24	0.0008321	0.256	0.00112616	0.24	0.0005592	0.256	0.00079561	0.24	0.0011122	0.256	0.00129866	0.24	0.0015047	0.256	0.00129188	0.24	0.0009077	0.256	0.00107229	0.24	0.0001623	0.256	0.000268598	0.24	0.0001685	0.256	0.000144063	0.24	0.0002353	0.256	0.000280976	0.24	6.87e-05	0.256	0.000137543	0.24	-2.51e-05	0.256
			0.256	0.0005983	0.288	0.000636286	0.256	0.000515	0.288	0.000638651	0.256	0.0011253	0.288	0.00109803	0.256	0.0006772	0.288	0.00077571	0.256	0.0014203	0.288	0.00126795	0.256	0.0011556	0.288	0.00126335	0.256	0.0010638	0.288	0.0010494	0.256	0.0002163	0.288	0.000255852	0.256	0.0003187	0.288	0.000133912	0.256	8.96e-05	0.288	0.000273545	0.256	0.0001175	0.288	0.000128745	0.256	0.0003156	0.288
			0.288	0.0005767	0.32	0.000623874	0.288	0.0005	0.32	0.000624246	0.288	0.0010634	0.32	0.0010711	0.288	0.000564	0.32	0.00075668	0.288	0.0012329	0.32	0.00123836	0.288	0.0009746	0.32	0.00123572	0.288	0.0010175	0.32	0.00102725	0.288	0.0001177	0.32	0.000244077	0.288	0.0001454	0.32	0.000125005	0.288	0.0002697	0.32	0.000266452	0.288	0.0002088	0.32	0.000120966	0.288	0.0002608	0.32
			0.32	0.0006795	0.352	0.000611823	0.32	0.0006761	0.352	0.00061032	0.32	0.0010647	0.352	0.00104529	0.32	0.0006597	0.352	0.00073847	0.32	0.0011135	0.352	0.00120985	0.32	0.0012798	0.352	0.00120897	0.32	0.0010954	0.352	0.00100582	0.32	0.0003363	0.352	0.000233166	0.32	0.0001479	0.352	0.000117128	0.32	0.0002603	0.352	0.000259676	0.32	0.0001619	0.352	0.000114038	0.32	0.0002277	0.352
			0.352	0.0004785	0.384	0.000600117	0.352	0.0005662	0.384	0.00059685	0.352	0.0010264	0.384	0.00102053	0.352	0.0006475	0.384	0.00072104	0.352	0.0012631	0.384	0.00118235	0.352	0.0012935	0.384	0.00118305	0.352	0.0009422	0.384	0.00098507	0.352	0.0001447	0.384	0.000223028	0.352	0.0001382	0.384	0.000110112	0.352	0.0003888	0.384	0.000253195	0.352	0.000129	0.384	0.000107829	0.352	0.0002331	0.384
			0.384	0.0006502	0.416	0.000588742	0.384	0.0005795	0.416	0.000583814	0.384	0.0009664	0.416	0.00099676	0.384	0.0006133	0.416	0.00070432	0.384	0.001056	0.416	0.00115581	0.384	0.0012691	0.416	0.00115792	0.384	0.0008994	0.416	0.00096496	0.384	0.0001951	0.416	0.000213583	0.384	0.0001787	0.416	0.000103822	0.384	0.0002383	0.416	0.000246991	0.384	0.0002804	0.416	0.000102233	0.384	0.0001647	0.416
			0.416	0.0004748	0.448	0.000577684	0.416	0.0005244	0.448	0.000571191	0.416	0.0010946	0.448	0.00097391	0.416	0.0006011	0.448	0.00068828	0.416	0.0012396	0.448	0.00113018	0.416	0.0012555	0.448	0.00113355	0.416	0.0010454	0.448	0.00094548	0.416	0.0001055	0.448	0.000204764	0.416	0.0001854	0.448	9.8153e-05	0.416	0.0001846	0.448	0.000241046	0.416	0.0001245	0.448	9.7163e-05	0.416	0.0001764	0.448
			0.448	0.0004965	0.48	0.000566931	0.448	0.0005719	0.48	0.000558962	0.448	0.0009628	0.48	0.00095195	0.448	0.000558	0.48	0.00067288	0.448	0.0013035	0.48	0.00110542	0.448	0.0013225	0.48	0.00110991	0.448	0.0010884	0.48	0.00092658	0.448	6.17e-05	0.48	0.000196509	0.448	2.09e-05	0.48	9.3015e-05	0.448	0.0003528	0.48	0.000235344	0.448	0.0001852	0.48	9.2549e-05	0.448	8.03e-05	0.48
			0.48	0.000623	0.512	0.000556469	0.48	0.0005093	0.512	0.000547109	0.48	0.0010073	0.512	0.00093081	0.48	0.000743	0.512	0.00065808	0.48	0.0012697	0.512	0.00108148	0.48	0.0012294	0.512	0.00108695	0.48	0.0010089	0.512	0.00090824	0.48	0.0001733	0.512	0.000188767	0.48	1.55e-05	0.512	8.8339e-05	0.48	0.0001895	0.512	0.000229872	0.48	-1.18e-05	0.512	8.8331e-05	0.48	9.96e-05	0.512
			0.512	0.0006755	0.576	0.000536374	0.512	0.0005944	0.576	0.000524465	0.512	0.0010732	0.576	0.00089084	0.512	0.0006197	0.576	0.00063015	0.512	0.0011277	0.576	0.00103591	0.512	0.0011634	0.576	0.001043	0.512	0.000928	0.576	0.00087316	0.512	4.94e-05	0.576	0.000174641	0.512	0.0001504	0.576	8.0142e-05	0.512	0.000223	0.576	0.000219561	0.512	0.0002511	0.576	8.0898e-05	0.512	0.0002923	0.576
			0.576	0.0005279	0.64	0.000517315	0.576	0.0005236	0.64	0.000503133	0.576	0.0009946	0.64	0.00085367	0.576	0.0007761	0.64	0.00060424	0.576	0.00116	0.64	0.00099318	0.576	0.0012271	0.64	0.00100149	0.576	0.0008174	0.64	0.00084006	0.576	0.000256	0.64	0.000162076	0.576	2.7e-05	0.64	7.3191e-05	0.576	0.0001248	0.64	0.000210017	0.576	0.0002924	0.64	7.4556e-05	0.576	0.0001952	0.64
			0.64	0.0005046	0.704	0.000499212	0.64	0.0005731	0.704	0.000483003	0.64	0.0010351	0.704	0.00081902	0.64	0.0006034	0.704	0.00058014	0.64	0.0011693	0.704	0.00095304	0.64	0.0011216	0.704	0.00096221	0.64	0.0008888	0.704	0.00080877	0.64	0.0002052	0.704	0.000150827	0.64	7.44e-05	0.704	6.7224e-05	0.64	0.0002016	0.704	0.000201158	0.64	0.0001847	0.704	6.9082e-05	0.64	0.000185	0.704
			0.704	0.0006157	0.768	0.000481997	0.704	0.0005989	0.768	0.000463978	0.704	0.0010199	0.768	0.00078664	0.704	0.0006301	0.768	0.00055766	0.704	0.0010559	0.768	0.00091525	0.704	0.0009545	0.768	0.00092499	0.704	0.0007489	0.768	0.00077915	0.704	0.0002406	0.768	0.000140698	0.704	8.13e-05	0.768	6.2045e-05	0.704	0.0001384	0.768	0.000192913	0.704	0.00013	0.768	6.4308e-05	0.704	0.0001631	0.768
			0.768	0.0005376	0.832	0.000465606	0.768	0.0006083	0.832	0.000445968	0.768	0.0008861	0.832	0.00075632	0.768	0.000733	0.832	0.00053666	0.768	0.0010252	0.832	0.00087962	0.768	0.0011572	0.832	0.00088967	0.768	0.0009108	0.832	0.00075106	0.768	9.12e-05	0.832	0.00013153	0.768	-3.3e-05	0.832	5.7507e-05	0.768	0.0001086	0.832	0.000185219	0.768	0.0001114	0.832	6.0108e-05	0.768	0.0001006	0.832
			0.832	0.0006058	0.896	0.000449981	0.832	0.0005461	0.896	0.000428894	0.832	0.0011358	0.896	0.00072787	0.832	0.0006934	0.896	0.00051698	0.832	0.0011746	0.896	0.00084597	0.832	0.0010764	0.896	0.00085612	0.832	0.0007577	0.896	0.0007244	0.832	0.0002107	0.896	0.000123192	0.832	4.63e-05	0.896	5.3499e-05	0.832	0.0001994	0.896	0.000178025	0.832	0.0001282	0.896	5.6386e-05	0.832	0.0002311	0.896
			0.896	0.0006943	0.96	0.00043507	0.896	0.00047	0.96	0.000412687	0.896	0.0010393	0.96	0.00070112	0.896	0.0007614	0.96	0.00049851	0.896	0.0010556	0.96	0.00081413	0.896	0.0011351	0.96	0.0008242	0.896	0.0007755	0.96	0.00069906	0.896	0.0001867	0.96	0.000115577	0.896	-1.61e-05	0.96	4.9933e-05	0.896	0.0001861	0.96	0.000171282	0.896	0.0001223	0.96	5.3063e-05	0.896	0.0001772	0.96
			0.96	0.0005592	1.024	0.000420825	0.96	0.000516	1.024	0.000397281	0.96	0.0010617	1.024	0.00067592	0.96	0.0006598	1.024	0.00048115	0.96	0.000968	1.024	0.00078397	0.96	0.0011179	1.024	0.00079379	0.96	0.0006918	1.024	0.00067494	0.96	0.0001698	1.024	0.000108594	0.96	0.0001236	1.024	4.674e-05	0.96	0.000171	1.024	0.00016495	0.96	0.000112	1.024	5.0078e-05	0.96	0.0001787	1.024
			1.024	0.0004545	1.152	0.000394164	1.024	0.0005523	1.152	0.000368648	1.024	0.0009296	1.152	0.00062966	1.024	0.0006746	1.152	0.00044934	1.024	0.0010508	1.152	0.00072817	1.024	0.0010566	1.152	0.00073713	1.024	0.0007866	1.152	0.00063002	1.024	0.0001449	1.152	9.6236e-05	1.024	4.06e-05	1.152	4.1259e-05	1.024	0.0002157	1.152	0.000153377	1.024	4.59e-05	1.152	4.4938e-05	1.024	0.000173	1.152
			1.152	0.0004939	1.28	0.000369691	1.152	0.0004246	1.28	0.000342594	1.152	0.0010083	1.28	0.00058822	1.152	0.0004748	1.28	0.00042092	1.152	0.0009336	1.28	0.00067768	1.152	0.0009909	1.28	0.00068539	1.152	0.0007399	1.28	0.00058907	1.152	0.0003281	1.28	8.5639e-05	1.152	0.0001123	1.28	3.6726e-05	1.152	0.0002398	1.28	0.000143061	1.152	0.0001004	1.28	4.0669e-05	1.152	0.0001914	1.28
			1.28	0.0004229	1.408	0.000347149	1.28	0.0004636	1.408	0.000318787	1.28	0.0007852	1.408	0.00055088	1.28	0.000489	1.408	0.00039537	1.28	0.0008811	1.408	0.00063179	1.28	0.0009887	1.408	0.00063795	1.28	0.0006692	1.408	0.00055156	1.28	0.0001337	1.408	7.6452e-05	1.28	1.79e-05	1.408	3.2915e-05	1.28	0.0001171	1.408	0.000133808	1.28	3.73e-05	1.408	3.7066e-05	1.28	0.0001535	1.408
			1.408	0.0005198	1.536	0.000326318	1.408	0.0004595	1.536	0.000296948	1.408	0.0007158	1.536	0.00051706	1.408	0.000563	1.536	0.00037228	1.408	0.0009261	1.536	0.00058989	1.408	0.0009498	1.536	0.00059431	1.408	0.0006374	1.536	0.0005171	1.408	0.000244	1.536	6.8411e-05	1.408	0.0001052	1.536	2.9665e-05	1.408	0.0001829	1.536	0.000125463	1.408	5.22e-05	1.536	3.3985e-05	1.408	0.0001387	1.536
			1.536	0.0004073	1.664	0.00030701	1.536	0.0003979	1.664	0.000276843	1.536	0.0007758	1.664	0.00048629	1.536	0.0006021	1.664	0.00035132	1.536	0.0008591	1.664	0.00055148	1.536	0.0009395	1.664	0.00055403	1.536	0.0006321	1.664	0.00048531	1.536	0.0001293	1.664	6.1314e-05	1.536	-5.02e-05	1.664	2.6861e-05	1.536	0.0001136	1.664	0.000117897	1.536	-5.72e-05	1.664	3.132e-05	1.536	6.32e-05	1.664
			1.664	0.0004948	1.792	0.000289065	1.664	0.0004085	1.792	0.000258275	1.664	0.0007375	1.792	0.00045816	1.664	0.0004675	1.792	0.0003322	1.664	0.0007134	1.792	0.00051615	1.664	0.0008315	1.792	0.00051673	1.664	0.0006138	1.792	0.00045591	1.664	0.0001355	1.792	5.5005e-05	1.664	5.87e-05	1.792	2.4418e-05	1.664	0.0002517	1.792	0.000111007	1.664	9.26e-05	1.792	2.8993e-05	1.664	0.0001283	1.792
			1.792	0.0005319	1.92	0.000272344	1.792	0.0003249	1.92	0.000241073	1.792	0.0007066	1.92	0.00043237	1.792	0.0004248	1.92	0.00031468	1.792	0.0006099	1.92	0.00048354	1.792	0.0007602	1.92	0.0004821	1.792	0.0005931	1.92	0.00042863	1.792	0.0001573	1.92	4.9359e-05	1.792	-3.14e-05	1.92	2.227e-05	1.792	0.0002011	1.92	0.000104707	1.792	3.17e-05	1.92	2.6942e-05	1.792	5.63e-05	1.92
			1.92	0.0003979	2.048	0.000256726	1.92	0.0003014	2.048	0.000225092	1.92	0.0006656	2.048	0.00040862	1.92	0.0004753	2.048	0.00029858	1.92	0.0005713	2.048	0.00045335	1.92	0.0005963	2.048	0.00044985	1.92	0.0005158	2.048	0.00040325	1.92	0.0001177	2.048	4.4276e-05	1.92	6.82e-05	2.048	2.0366e-05	1.92	0.0002037	2.048	9.8922e-05	1.92	8.59e-05	2.048	2.5122e-05	1.92	3.98e-05	2.048
			2.048	0.0004536	2.304	0.00022839	2.048	0.0003049	2.304	0.00019631	2.048	0.0006919	2.304	0.00036636	2.048	0.0003402	2.304	0.00027	2.048	0.0006026	2.304	0.00039922	2.048	0.0006743	2.304	0.00039161	2.048	0.0005971	2.304	0.00035747	2.048	0.0001507	2.304	3.5496e-05	2.048	3.38e-05	2.304	1.7142e-05	2.048	0.0001045	2.304	8.867e-05	2.048	7e-07	2.304	2.2033e-05	2.048	0.0001429	2.304
			2.304	0.0004422	2.56	0.000203357	2.304	0.0002336	2.56	0.000171108	2.304	0.0005871	2.56	0.00032989	2.304	0.0003942	2.56	0.00024538	2.304	0.0004939	2.56	0.00035208	2.304	0.0005625	2.56	0.00034044	2.304	0.0005154	2.56	0.00031728	2.304	5.61e-05	2.56	2.8178e-05	2.304	2.2e-06	2.56	1.4516e-05	2.304	0.0001739	2.56	7.9862e-05	2.304	4.59e-05	2.56	1.951e-05	2.304	4.31e-05	2.56
			2.56	0.0003057	2.816	0.000181083	2.56	0.0002287	2.816	0.000148858	2.56	0.0005365	2.816	0.0002981	2.56	0.0003101	2.816	0.00022398	2.56	0.0003537	2.816	0.00031067	2.56	0.0004839	2.816	0.00029511	2.56	0.0004262	2.816	0.00028174	2.56	6.55e-05	2.816	2.1985e-05	2.56	2.34e-05	2.816	1.2336e-05	2.56	0.0001165	2.816	7.2214e-05	2.56	-5e-07	2.816	1.7411e-05	2.56	3.41e-05	2.816
			2.816	0.0002486	3.072	0.000161135	2.816	0.0001791	3.072	0.00012907	2.816	0.0004636	3.072	0.00027014	2.816	0.0001997	3.072	0.00020518	2.816	0.0002594	3.072	0.00027399	2.816	0.0004211	3.072	0.0002547	2.816	0.0003774	3.072	0.00025007	2.816	-1.23e-05	3.072	1.6676e-05	2.816	-3.08e-05	3.072	1.0497e-05	2.816	0.0001554	3.072	6.5511e-05	2.816	2.25e-05	3.072	1.5638e-05	2.816	3.3e-06	3.072
			3.072	0.0002753	3.328	0.000143168	3.072	0.0001809	3.328	0.000111358	3.072	0.0003814	3.328	0.00024536	3.072	0.0002224	3.328	0.00018855	3.072	0.0001793	3.328	0.00024129	3.072	0.0003011	3.328	0.00021843	3.072	0.0002992	3.328	0.00022168	3.072	2e-05	3.328	1.2074e-05	3.072	1.41e-05	3.328	8.924e-06	3.072	6.89e-05	3.328	5.9589e-05	3.072	5.44e-05	3.328	1.412e-05	3.072	2.22e-05	3.328
			3.328	0.0002181	3.584	0.000126901	3.328	0.0001089	3.584	9.5411e-05	3.328	0.0002437	3.584	0.00022325	3.328	0.0002216	3.584	0.00017374	3.328	0.0001798	3.584	0.00021195	3.328	0.0001908	3.584	0.00018571	3.328	0.0002483	3.584	0.00019608	3.328	4.32e-05	3.584	8.047e-06	3.328	4.29e-05	3.584	7.565e-06	3.328	0.000144	3.584	5.4317e-05	3.328	-6.09e-05	3.584	1.2805e-05	3.328	1.56e-05	3.584
			3.584	0.0002871	3.84	0.000112103	3.584	0.0001472	3.84	8.0978e-05	3.584	0.0002288	3.84	0.0002034	3.584	7.1e-05	3.84	0.00016045	3.584	4.28e-05	3.84	0.00018547	3.584	0.0001453	3.84	0.00015604	3.584	0.0002539	3.84	0.00017289	3.584	2.13e-05	3.84	4.494e-06	3.584	2.4e-06	3.84	6.377e-06	3.584	0.000208	3.84	4.9596e-05	3.584	1.53e-05	3.84	1.1656e-05	3.584	-3.69e-05	3.84
			3.84	0.0001978	4.096	9.8585e-05	3.84	0.0001359	4.096	6.7854e-05	3.84	0.0001414	4.096	0.00018547	3.84	0.000164	4.096	0.00014846	3.84	9.25e-05	4.096	0.00016146	3.84	0.0001106	4.096	0.000129	3.84	0.0001558	4.096	0.00015177	3.84	-3.09e-05	4.096	1.335e-06	3.84	-9.18e-05	4.096	5.332e-06	3.84	0.0001094	4.096	4.5342e-05	3.84	-7e-06	4.096	1.0643e-05	3.84	-8e-06	4.096
			4.096	0.0001726	4.608	7.4775e-05	4.096	0.0001032	4.608	4.4878e-05	4.096	0.0001163	4.608	0.00015438	4.096	0.0001048	4.608	0.00012771	4.096	5.43e-05	4.608	0.00011959	4.096	2.17e-05	4.608	8.157e-05	4.096	7.45e-05	4.608	0.00011475	4.096	-5.86e-05	4.608	-4.035e-06	4.096	2.96e-05	4.608	3.574e-06	4.096	8.42e-05	4.608	3.7985e-05	4.096	-7.86e-05	4.608	8.938e-06	4.096	-8.72e-05	4.608
			4.608	0.0001182	5.12	5.4476e-05	4.608	4.56e-05	5.12	2.5428e-05	4.608	-3.8e-05	5.12	0.00012835	4.608	7.33e-05	5.12	0.00011037	4.608	-5.41e-05	5.12	8.429e-05	4.608	-0.0001067	5.12	4.13e-05	4.608	6.85e-05	5.12	8.336e-05	4.608	-2.68e-05	5.12	-8.429e-06	4.608	5.01e-05	5.12	2.155e-06	4.608	0.0001126	5.12	3.1845e-05	4.608	-5.41e-05	5.12	7.56e-06	4.608	-9.54e-05	5.12
			5.12	-6.8e-06	5.632	3.6965e-05	5.12	-1.59e-05	5.632	8.752e-06	5.12	-0.0002388	5.632	0.00010624	5.12	4.3e-06	5.632	9.566e-05	5.12	-6.12e-05	5.632	5.413e-05	5.12	-0.0001722	5.632	6.69e-06	5.12	4.92e-05	5.632	5.64e-05	5.12	-3.65e-05	5.632	-1.2092e-05	5.12	-1.05e-05	5.632	9.85e-07	5.12	0.0001239	5.632	2.6644e-05	5.12	-8.01e-05	5.632	6.422e-06	5.12	-0.0001587	5.632
			5.632	7.1e-06	6.144	2.1705e-05	5.632	-8.66e-05	6.144	-5.705e-06	5.632	-0.0003589	6.144	8.723e-05	5.632	-9.32e-05	6.144	8.302e-05	5.632	-6.56e-05	6.144	2.807e-05	5.632	-0.0002282	6.144	-2.337e-05	5.632	4.3e-05	6.144	3.3e-05	5.632	-4.85e-05	6.144	-1.5191e-05	5.632	5.7e-06	6.144	4e-09	5.632	8e-06	6.144	2.218e-05	5.632	-5.68e-05	6.144	5.467e-06	5.632	-0.0001422	6.144
			6.144	-4.01e-05	6.656	8.287e-06	6.144	-0.0001559	6.656	-1.8358e-05	6.144	-0.000495	6.656	7.07e-05	6.144	-8.58e-05	6.656	7.205e-05	6.144	-0.0002373	6.656	5.32e-06	6.144	-0.0002803	6.656	-4.973e-05	6.144	4.29e-05	6.656	1.25e-05	6.144	-1.98e-05	6.656	-1.7847e-05	6.144	-2.15e-05	6.656	-8.31e-07	6.144	2.19e-05	6.656	1.8309e-05	6.144	-9.11e-05	6.656	4.654e-06	6.144	-0.000105	6.656
			6.656	-0.000137	7.168	-3.603e-06	6.656	-0.0001672	7.168	-2.9524e-05	6.656	-0.0005448	7.168	5.62e-05	6.656	-0.0002007	7.168	6.243e-05	6.656	-0.0002685	7.168	-1.471e-05	6.656	-0.000289	7.168	-7.303e-05	6.656	-1.8e-06	7.168	-5.62e-06	6.656	-2.7e-05	7.168	-2.0149e-05	6.656	-1.4e-05	7.168	-1.55e-06	6.656	1.8e-05	7.168	1.4919e-05	6.656	-9.08e-05	7.168	3.953e-06	6.656	-0.0001493	7.168
			7.168	-0.0001336	7.68	-1.4211e-05	7.168	-0.0001502	7.68	-3.9451e-05	7.168	-0.0006468	7.68	4.337e-05	7.168	-0.0001635	7.68	5.393e-05	7.168	-0.0003415	7.68	-3.248e-05	7.168	-0.0003055	7.68	-9.377e-05	7.168	6.3e-06	7.68	-2.173e-05	7.168	-4.9e-06	7.68	-2.2164e-05	7.168	-6.6e-05	7.68	-2.175e-06	7.168	-7.62e-05	7.68	1.1925e-05	7.168	-5.42e-05	7.68	3.344e-06	7.168	-9.2e-05	7.68
			7.68	-0.0001488	8.192	-2.3734e-05	7.68	-0.0001747	8.192	-4.8335e-05	7.68	-0.0008188	8.192	3.196e-05	7.68	-0.0002316	8.192	4.637e-05	7.68	-0.0003919	8.192	-4.835e-05	7.68	-0.0003747	8.192	-0.00011235	7.68	-3.46e-05	8.192	-3.617e-05	7.68	1.33e-05	8.192	-2.3941e-05	7.68	1.25e-05	8.192	-2.724e-06	7.68	-6.23e-05	8.192	9.263e-06	7.68	-6.94e-05	8.192	2.808e-06	7.68	-7.27e-05	8.192
			8.192	-0.0001134	9.216	-4.013e-05	8.192	-0.0001934	9.216	-6.3567e-05	8.192	-0.0008402	9.216	1.249e-05	8.192	-0.000322	9.216	3.35e-05	8.192	-0.0003822	9.216	-7.55e-05	8.192	-0.000366	9.216	-0.00014427	8.192	-9.58e-05	9.216	-6.094e-05	8.192	4.49e-05	9.216	-2.6935e-05	8.192	-2.47e-05	9.216	-3.643e-06	8.192	-9.28e-05	9.216	4.734e-06	8.192	-2.74e-05	9.216	1.911e-06	8.192	-7.65e-05	9.216
			9.216	-0.0002334	10.24	-5.3742e-05	9.216	-0.000278	10.24	-7.6152e-05	9.216	-0.0008184	10.24	-3.48e-06	9.216	-0.00034	10.24	2.294e-05	9.216	-0.0003795	10.24	-9.786e-05	9.216	-0.0004761	10.24	-0.00017069	9.216	-0.000183	10.24	-8.143e-05	9.216	-3.3e-05	10.24	-2.9359e-05	9.216	-2.6e-05	10.24	-4.381e-06	9.216	-0.0001151	10.24	1.024e-06	9.216	-3.35e-05	10.24	1.189e-06	9.216	-4.23e-05	10.24
			10.24	-0.0003401	11.264	-6.5223e-05	10.24	-0.0003844	11.264	-8.6726e-05	10.24	-0.0008332	11.264	-1.681e-05	10.24	-0.0003579	11.264	1.414e-05	10.24	-0.0003169	11.264	-0.00011661	10.24	-0.0004994	11.264	-0.00019291	10.24	-0.0003612	11.264	-9.867e-05	10.24	-5.48e-05	11.264	-3.1361e-05	10.24	-4.04e-05	11.264	-4.988e-06	10.24	-0.0001431	11.264	-2.069e-06	10.24	-3.96e-05	11.264	5.96e-07	10.24	3.31e-05	11.264
			11.264	-0.0004013	12.288	-7.5038e-05	11.264	-0.0003277	12.288	-9.5734e-05	11.264	-0.0006934	12.288	-2.812e-05	11.264	-0.0003497	12.288	6.68e-06	11.264	-0.0002997	12.288	-0.00013256	11.264	-0.0005018	12.288	-0.00021188	11.264	-0.0004575	12.288	-0.00011336	11.264	-0.0001263	12.288	-3.3043e-05	11.264	-7.61e-05	12.288	-5.495e-06	11.264	-0.0001896	12.288	-4.688e-06	11.264	1.62e-05	12.288	1e-07	11.264	2.3e-05	12.288
			12.288	-0.0003833	13.312	-8.3524e-05	12.288	-0.0002608	13.312	-0.000103501	12.288	-0.0003881	13.312	-3.783e-05	12.288	-0.0002885	13.312	2.7e-07	12.288	-0.0004917	13.312	-0.00014628	12.288	-0.0004562	13.312	-0.00022824	12.288	-0.000598	13.312	-0.00012604	12.288	-0.000147	13.312	-3.4476e-05	12.288	-5.42e-05	13.312	-5.925e-06	12.288	-0.0002086	13.312	-6.933e-06	12.288	-3.8e-06	13.312	-3.21e-07	12.288	-1.64e-05	13.312
			13.312	-0.0003864	14.336	-9.0934e-05	13.312	-0.0002852	14.336	-0.000110266	13.312	-0.0001112	14.336	-4.626e-05	13.312	-0.0002269	14.336	-5.28e-06	13.312	-0.0005432	14.336	-0.00015822	13.312	-0.0003734	14.336	-0.00024251	13.312	-0.0007066	14.336	-0.00013709	13.312	-0.0001764	14.336	-3.5711e-05	13.312	-3.56e-05	14.336	-6.295e-06	13.312	-0.000196	14.336	-8.881e-06	13.312	-4.39e-05	14.336	-6.83e-07	13.312	-4.06e-05	14.336
			14.336	-0.0004077	15.36	-9.7461e-05	14.336	-0.0003139	15.36	-0.000116212	14.336	0.0001133	15.36	-5.364e-05	14.336	-0.00014	15.36	-1.014e-05	14.336	-0.000506	15.36	-0.0001687	14.336	-0.0004139	15.36	-0.00025506	14.336	-0.0006973	15.36	-0.0001468	14.336	-0.0001135	15.36	-3.6787e-05	14.336	-2.87e-05	15.36	-6.616e-06	14.336	-0.0001927	15.36	-1.0585e-05	14.336	1.22e-05	15.36	-9.97e-07	14.336	-6.15e-05	15.36
			15.36	-0.0003071	16.384	-0.000103254	15.36	-0.0002577	16.384	-0.000121478	15.36	0.0003222	16.384	-6.016e-05	15.36	-0.0001526	16.384	-1.444e-05	15.36	-0.0004124	16.384	-0.00017797	15.36	-0.0004997	16.384	-0.00026619	15.36	-0.0006918	16.384	-0.00015541	15.36	-8.89e-05	16.384	-3.7732e-05	15.36	-4.08e-05	16.384	-6.897e-06	15.36	-0.0001831	16.384	-1.2089e-05	15.36	-1e-05	16.384	-1.273e-06	15.36	-2.75e-05	16.384
			16.384	-0.0003264	18.432	-0.000113081	16.384	-0.0001459	18.432	-0.000130391	16.384	0.0005104	18.432	-7.116e-05	16.384	-8.39e-05	18.432	-2.167e-05	16.384	-0.0003419	18.432	-0.00019363	16.384	-0.0004622	18.432	-0.00028504	16.384	-0.0005015	18.432	-0.00016999	16.384	-4.88e-05	18.432	-3.9317e-05	16.384	-2.48e-05	18.432	-7.367e-06	16.384	-0.0001806	18.432	-1.4624e-05	16.384	1.52e-05	18.432	-1.733e-06	16.384	5e-07	18.432
			18.432	-0.0002035	20.48	-0.000121103	18.432	6.1e-05	20.48	-0.000137647	18.432	0.0006353	20.48	-8.008e-05	18.432	-5.15e-05	20.48	-2.754e-05	18.432	-0.0001348	20.48	-0.00020637	18.432	-0.0001606	20.48	-0.0003004	18.432	-0.0002482	20.48	-0.00018187	18.432	-6.96e-05	20.48	-4.0592e-05	18.432	-2.96e-05	20.48	-7.744e-06	18.432	-9.84e-05	20.48	-1.6677e-05	18.432	-2.71e-05	20.48	-2.103e-06	18.432	7.35e-05	20.48
			20.48	2.58e-05	22.528	-0.000127776	20.48	0.0002289	22.528	-0.000143668	20.48	0.0004153	22.528	-8.746e-05	20.48	-3.37e-05	22.528	-3.239e-05	20.48	0.0003121	22.528	-0.00021692	20.48	0.0003294	22.528	-0.00031316	20.48	-0.0001071	22.528	-0.00019173	20.48	-7.59e-05	22.528	-4.164e-05	20.48	9.2e-06	22.528	-8.053e-06	20.48	1.61e-05	22.528	-1.8374e-05	20.48	1.01e-05	22.528	-2.405e-06	20.48	8.27e-05	22.528
			22.528	0.0002949	24.576	-0.000133413	22.528	0.000275	24.576	-0.000148745	22.528	9.92e-05	24.576	-9.366e-05	22.528	-3.98e-05	24.576	-3.646e-05	22.528	0.0004161	24.576	-0.00022581	22.528	0.0004555	24.576	-0.00032392	22.528	7.98e-05	24.576	-0.00020005	22.528	-1.64e-05	24.576	-4.2518e-05	22.528	4.79e-05	24.576	-8.311e-06	22.528	7.64e-05	24.576	-1.9799e-05	22.528	-7.6e-06	24.576	-2.658e-06	22.528	2.36e-05	24.576
			24.576	0.0003893	26.624	-0.000138238	24.576	0.0002784	26.624	-0.000153084	24.576	-0.0001412	26.624	-9.895e-05	24.576	-3.97e-05	26.624	-3.994e-05	24.576	0.0002086	26.624	-0.0002334	24.576	0.0003572	26.624	-0.00033312	24.576	0.0004164	26.624	-0.00020716	24.576	0.0001037	26.624	-4.3262e-05	24.576	2.75e-05	26.624	-8.53e-06	24.576	0.0001788	26.624	-2.1014e-05	24.576	1.54e-05	26.624	-2.873e-06	24.576	-4.6e-05	26.624
			26.624	0.0003626	28.672	-0.000142415	26.624	0.0002483	28.672	-0.000156835	26.624	-0.0001728	28.672	-0.00010351	26.624	8.5e-05	28.672	-4.293e-05	26.624	7.33e-05	28.672	-0.00023995	26.624	0.0003093	28.672	-0.00034109	26.624	0.0006477	28.672	-0.00021331	26.624	0.0001478	28.672	-4.3903e-05	26.624	3.51e-05	28.672	-8.717e-06	26.624	0.0001957	28.672	-2.2061e-05	26.624	6.4e-06	28.672	-3.057e-06	26.624	-2.01e-05	28.672
			28.672	0.00024	30.72	-0.000146067	28.672	0.0001097	30.72	-0.000160109	28.672	-0.0001758	30.72	-0.00010749	28.672	0.0002823	30.72	-4.555e-05	28.672	0.0001415	30.72	-0.00024567	28.672	0.0003343	30.72	-0.00034804	28.672	0.0006098	30.72	-0.00021869	28.672	0.0001005	30.72	-4.4459e-05	28.672	6.98e-05	30.72	-8.88e-06	28.672	0.0001961	30.72	-2.2974e-05	28.672	4.83e-05	30.72	-3.216e-06	28.672	5.7e-06	30.72
			30.72	0.0001776	32.768	-0.000149285	30.72	-1.97e-05	32.768	-0.000162993	30.72	-8.89e-05	32.768	-0.00011099	30.72	0.0003763	32.768	-4.784e-05	30.72	0.0001902	32.768	-0.00025071	30.72	0.0003456	32.768	-0.00035417	30.72	0.0004046	32.768	-0.00022342	30.72	0.0001039	32.768	-4.4947e-05	30.72	3.12e-05	32.768	-9.022e-06	30.72	0.000137	32.768	-2.3776e-05	30.72	6e-06	32.768	-3.356e-06	30.72	-1.91e-05	32.768
			32.768	6.04e-05	36.864	-0.0001547	32.768	-9.8e-05	36.864	-0.000167838	32.768	-0.0001284	36.864	-0.00011685	32.768	0.0003047	36.864	-5.169e-05	32.768	0.0001997	36.864	-0.00025916	32.768	0.0001802	36.864	-0.00036446	32.768	0.0001338	36.864	-0.00023137	32.768	6.62e-05	36.864	-4.5762e-05	32.768	2.7e-06	36.864	-9.26e-06	32.768	2.32e-05	36.864	-2.512e-05	32.768	-6.4e-06	36.864	-3.589e-06	32.768	-1.23e-05	36.864
			36.864	-0.0001933	40.96	-0.000159078	36.864	-0.0002701	40.96	-0.000171748	36.864	-0.0002619	40.96	-0.00012157	36.864	-1.6e-06	40.96	-5.479e-05	36.864	-8.61e-05	40.96	-0.00026597	36.864	-0.0004867	40.96	-0.00037278	36.864	-0.000132	40.96	-0.00023779	36.864	-3.35e-05	40.96	-4.6417e-05	36.864	-3.76e-05	40.96	-9.45e-06	36.864	-7.98e-05	40.96	-2.6202e-05	36.864	-1.67e-05	40.96	-3.776e-06	36.864	1e-06	40.96
			40.96	-0.000283	45.056	-0.000162691	40.96	-8.47e-05	45.056	-0.000174972	40.96	0.000107	45.056	-0.00012546	40.96	-0.0001895	45.056	-5.733e-05	40.96	-0.000263	45.056	-0.00027159	40.96	-0.0003895	45.056	-0.00037964	40.96	-0.0004116	45.056	-0.00024308	40.96	-7.97e-05	45.056	-4.6953e-05	40.96	-5.1e-06	45.056	-9.606e-06	40.96	-0.000135	45.056	-2.7092e-05	40.96	3.09e-05	45.056	-3.929e-06	40.96	5.31e-05	45.056
			45.056	-0.0001093	49.152	-0.000165723	45.056	0.0001416	49.152	-0.000177674	45.056	0.0005605	49.152	-0.00012871	45.056	-9.25e-05	49.152	-5.947e-05	45.056	-0.0001802	49.152	-0.00027629	45.056	-1.61e-05	49.152	-0.00038539	45.056	-0.0002817	49.152	-0.00024752	45.056	-8.23e-05	49.152	-4.7402e-05	45.056	-2e-05	49.152	-9.736e-06	45.056	-9.78e-05	49.152	-2.7837e-05	45.056	-6.52e-05	49.152	-4.057e-06	45.056	-2.13e-05	49.152
			49.152	7.81e-05	53.248	-0.000168304	49.152	0.0001706	53.248	-0.000179973	49.152	0.000139	53.248	-0.00013148	49.152	-0.0001377	53.248	-6.128e-05	49.152	-0.0001631	53.248	-0.00028029	49.152	0.0001949	53.248	-0.00039029	49.152	-2.33e-05	53.248	-0.0002513	49.152	-8e-06	53.248	-4.7782e-05	49.152	2.7e-06	53.248	-9.846e-06	49.152	4.15e-05	53.248	-2.8469e-05	49.152	-5.7e-06	53.248	-4.165e-06	49.152	-7.3e-06	53.248
			53.248	0.0001358	57.344	-0.000170528	53.248	8.7e-06	57.344	-0.000181952	53.248	-0.0007096	57.344	-0.00013386	53.248	-0.0001747	57.344	-6.284e-05	53.248	0.0003195	57.344	-0.00028373	53.248	0.0004561	57.344	-0.0003945	53.248	0.0003063	57.344	-0.00025455	53.248	9.08e-05	57.344	-4.8108e-05	53.248	5.68e-05	57.344	-9.941e-06	53.248	0.0001383	57.344	-2.9013e-05	53.248	4.25e-05	57.344	-4.258e-06	53.248	-1.43e-05	57.344
			57.344	0.0002398	61.44	-0.000172464	57.344	-8.3e-05	61.44	-0.000183673	57.344	-0.0004888	61.44	-0.00013592	57.344	9.3e-05	61.44	-6.419e-05	57.344	0.0001594	61.44	-0.00028672	57.344	-5.5e-06	61.44	-0.00039817	57.344	0.0001767	61.44	-0.00025738	57.344	1.71e-05	61.44	-4.8391e-05	57.344	-6.9e-06	61.44	-1.0023e-05	57.344	5.92e-05	61.44	-2.9485e-05	57.344	2.61e-05	61.44	-4.338e-06	57.344	-1.8e-05	61.44
			61.44	-7.68e-05	65.536	-0.000174164	61.44	-0.0001104	65.536	-0.000185184	61.44	0.0007189	65.536	-0.00013773	61.44	0.0004485	65.536	-6.538e-05	61.44	7.8e-06	65.536	-0.00028935	61.44	-0.0002204	65.536	-0.00040139	61.44	0.0001093	65.536	-0.00025986	61.44	1.94e-05	65.536	-4.8638e-05	61.44	-1.41e-05	65.536	-1.0094e-05	61.44	-1.3e-06	65.536	-2.99e-05	61.44	-6.87e-05	65.536	-4.409e-06	61.44	-1.9e-06	65.536
			65.536	-0.0001622			65.536	9.6e-06			65.536	0.0006886			65.536	0.0002299			65.536	-0.0001305			65.536	-0.0001213			65.536	-6.15e-05			65.536	-1.39e-05			65.536	-3.38e-05			65.536	-6e-05			65.536	5.82e-05			65.536	6.23e-05
Panel c	Deconvolution image
Pixel values	115	294	5965	36097	35474	12582	4238	3278	5488	5379	5729	6004	11336	27522	36862	34911	15223	1015	110	337	906	744	2086	15535	30047	7224	976	1122	10540	33469	8044	526	407	4539	18256	5484	824	1124	5380	22724	28074	5262	30	0	0	6	768	18702	16559
	94	99	2331	27778	39386	14931	3840	2968	5717	7627	10072	9768	10581	20776	34676	34527	20295	2445	192	282	977	1167	1997	10234	28073	14304	1682	896	5812	27552	14393	978	283	2192	11975	7642	2593	3837	7760	18646	30671	7488	27	0	0	0	279	15561	15750
	215	58	883	15857	42089	20547	5720	4004	6676	11645	15775	12718	9126	17036	35404	36175	32203	7551	345	94	239	619	1532	7277	26423	26716	4362	823	2649	24263	23700	2188	349	1173	9577	14226	5823	3916	4865	12885	34256	15387	81	0	0	0	156	14991	20297
	479	57	356	6759	35153	25067	6913	4438	8306	16030	17383	8359	4467	9079	24690	31122	33685	10270	359	13	9	64	597	3540	18075	25530	5881	708	998	13848	27952	4219	436	466	5243	14198	3911	729	860	4096	23669	21549	323	0	0	0	27	6555	14571
	1465	86	203	3749	31145	35398	11207	6382	14862	27659	24670	10287	4396	6264	17776	30051	36001	15717	616	7	1	19	325	2001	14082	29462	12033	1236	614	7597	34436	11490	896	356	4237	18178	4121	242	151	1378	18789	31844	1747	0	0	0	6	3923	17795
	2046	106	151	2357	25177	39404	16265	7641	12859	22071	20999	11358	5023	5173	14063	27416	36230	25162	1762	19	2	8	139	1159	9814	29615	20860	2262	535	3816	26296	18483	1932	352	2289	12522	5476	233	81	855	15704	38059	4975	3	0	0	2	2228	21301
	2607	278	265	2084	18911	37219	19265	6852	5971	9211	9514	7449	4681	5369	15274	28063	32172	27347	4553	97	6	13	162	1067	8021	26866	26235	5113	916	2546	19045	23345	3519	386	1066	7857	7167	627	217	1487	13900	29666	5492	10	0	0	1	1327	18413
	5481	1129	474	1175	9020	36340	31334	8315	4053	4496	4567	4528	3834	3703	9652	22525	31213	36464	18101	930	35	25	163	715	4129	21789	39107	16206	2660	1876	12014	32331	9774	518	377	4051	9551	1391	298	981	8039	28385	10151	38	0	0	0	286	13544
	9186	3987	2073	2681	9209	33523	39115	12535	5321	4141	3693	4445	5461	4437	8089	20089	29374	37401	33428	4063	272	149	413	1287	3784	16806	40992	26001	5442	2312	7945	28089	18850	1109	245	2337	10993	2628	299	560	5175	27789	20751	252	0	0	0	103	13963
	8972	7346	8607	13498	19729	28300	34254	16399	6779	4989	4481	4617	4571	4342	7047	17381	23919	26255	26994	7196	1288	696	906	2099	3887	11912	29088	26191	9229	3914	6093	15614	19735	2357	253	855	7167	4085	325	307	2654	18101	19802	749	0	0	0	31	6866
	6679	9270	18810	41969	36993	30364	38001	26533	10705	6974	5024	2572	2065	2254	4007	13860	27765	28468	31398	16739	4210	2009	1509	2137	3381	9723	24939	33359	20933	8920	6136	15157	28905	6915	594	500	5529	10565	1059	348	1744	15862	26949	3325	14	0	0	23	5070
	3324	10243	21750	37782	27896	20659	31738	27910	10613	4607	1530	250	110	176	1236	8803	24414	28169	28367	19880	5628	1994	1551	1863	2018	6395	20423	35288	27765	12031	5003	9848	25752	11218	834	227	2199	9455	1803	310	1097	11044	26462	7366	133	0	0	16	3145
	954	5242	10802	10225	7594	9200	28462	35165	13828	4813	713	30	1	2	160	4427	18712	26539	28735	25847	8922	2255	1787	1699	1538	3839	15856	35924	36953	18645	5018	5762	23705	19672	1543	180	830	6810	2820	262	479	6381	26198	14363	969	10	1	15	1767
	241	972	1809	1236	1065	3304	20958	36367	17363	5701	540	13	0	0	28	1545	12545	23293	26281	29189	12594	2910	2490	2068	1663	3118	12136	29157	34592	23044	6153	3701	16280	26100	3528	262	546	5732	4995	413	366	4467	24303	19142	4305	76	3	14	1137
	59	69	93	142	282	1458	11180	31844	24044	7171	520	13	0	0	19	643	7684	21618	22344	28706	21332	5224	2394	1356	1223	2601	8818	20689	27246	21795	7717	3237	11537	29906	10159	798	686	5500	10412	1729	612	3242	21546	24240	7639	237	7	13	822
	16	5	6	23	139	979	5998	24419	26820	7820	738	28	2	2	31	416	4803	17781	20445	25795	27903	5923	648	140	193	841	4355	14590	24276	21926	9378	4028	8973	25091	18522	2179	872	4131	12461	3550	740	2380	15468	25443	9514	456	20	19	567
	23	4	6	34	230	1383	5815	21674	26111	8641	1162	126	47	71	172	543	2896	13799	22327	26088	30558	6588	161	6	8	113	1884	10867	20503	22142	13627	6342	8264	22359	23161	4163	986	3189	12941	6632	1287	1920	11642	24424	14458	1416	132	107	1097
	139	14	19	177	819	1751	4116	14771	24364	10766	1792	430	419	598	404	288	1026	7208	17431	23012	30597	8780	104	0	0	11	525	6784	15003	17050	13051	6252	5499	15464	21762	7074	1114	1738	9864	9023	1721	1192	7451	22339	19396	4401	1060	827	2892
	1345	116	147	1574	4085	3784	4474	11551	27887	19814	4724	1308	1587	3576	1895	596	1107	6670	18442	23964	34047	16427	266	0	0	1	198	5554	14956	18792	14091	7302	5248	12615	26828	15151	2097	1274	7474	13955	5255	2010	6888	23585	24840	10570	4793	4194	5368
	4659	621	674	2791	5295	4867	3202	7341	25544	29261	9087	1896	1605	3782	4313	1540	1069	3950	16527	26072	34712	27488	1026	0	0	0	37	1642	10275	17081	11985	8402	4931	10185	28683	22263	2988	700	3091	15147	11345	2834	5344	20471	27660	12500	4765	3846	4741
	5894	684	598	1377	2182	1993	909	2887	15091	24375	9611	1266	482	748	1282	691	334	896	6375	18214	24969	25884	2652	3	0	0	2	186	3463	9350	7429	5049	2735	5237	17604	19905	3556	336	733	7221	8440	1553	2396	12309	21179	10218	2134	762	1128
	12677	1392	726	1961	3153	1778	680	1886	12384	31605	17475	2141	426	541	925	747	442	752	4538	15557	27086	34663	11187	86	0	0	1	91	2918	10542	9305	6003	4221	6188	17412	26846	7909	673	739	8230	14009	2712	2664	12264	27244	17648	3274	697	833
	21561	3685	1089	2887	4180	2277	876	1674	9959	32586	23719	3050	399	310	616	852	695	1147	3754	12061	22957	29434	22679	1353	6	1	4	96	2644	11962	13603	9253	7109	6748	15457	32304	15535	1363	711	6857	19762	6438	4084	10652	28507	22742	4114	848	1104
	27783	6823	1191	2015	2794	1597	464	616	4579	24542	28315	4379	317	85	173	455	413	733	1876	7827	18223	26618	36023	9395	266	46	32	134	1835	7173	12809	9850	5421	3869	8943	26735	22114	2557	505	2551	13512	9271	4639	7304	22048	25956	4650	546	599
	32179	13374	1560	1283	2062	1010	284	253	2136	18954	34900	8797	505	59	98	588	883	1082	1402	5585	16146	26798	39373	24150	3747	1077	559	752	2587	5354	11180	11314	4352	2268	5205	21517	25767	5477	618	1146	8752	12807	6086	6959	18914	30306	7897	650	315
	23475	20103	2844	807	555	178	94	131	1172	14344	38725	16055	1227	79	79	437	1547	2398	2107	6043	16153	22384	30094	26875	9245	3635	3055	2854	3840	5877	10376	11647	6682	2973	4417	17011	28261	10891	1244	664	5582	17419	7337	6071	16195	28343	11829	790	143
	18206	27893	6689	911	187	42	21	42	505	8469	35106	26090	3256	173	75	214	1239	3142	2268	4877	16677	24470	28958	28456	13859	6137	5443	3127	2575	5529	7577	9947	11031	5767	5303	13787	29309	20179	2429	434	2798	18004	9822	5682	14873	32099	20531	1254	126
	10623	27376	11972	1340	126	22	5	10	145	3125	20078	25444	4639	143	17	41	480	2276	1697	2539	11580	23211	24324	27898	18893	7338	3212	883	726	2156	4204	7004	10581	7092	4270	10390	27440	24883	3689	312	968	10456	11564	6332	11208	28287	21905	1399	91
	5600	22451	20398	3337	321	51	8	11	132	1716	14642	27100	6562	140	4	8	189	1836	1695	1887	8162	21628	23235	25190	22785	8089	1728	413	397	1478	5246	6642	9308	8168	2996	6168	21869	31341	6605	400	421	5943	13683	7655	9155	22507	21634	2042	90
	3803	17720	27261	8429	1436	347	46	26	117	984	9105	24868	12329	381	4	2	54	810	1792	2097	5496	17097	20903	19967	25016	10723	1400	237	167	952	4333	4557	8672	10312	2751	2917	12896	35762	13478	703	236	3489	18530	10546	7886	17721	25642	4979	158
	2869	14267	31078	15154	3312	1388	323	78	178	1080	6972	21776	17956	904	7	2	32	243	845	1842	4625	15405	20889	20251	26720	15258	1766	170	83	665	2259	3324	9044	9782	3104	2021	8733	31623	20325	1495	249	2157	19442	12621	5412	11217	25232	8058	577
	2566	11185	28115	17741	4157	1841	768	241	337	1345	7020	21587	17470	1141	15	2	17	66	187	717	2635	12193	20167	21957	23246	14448	2222	323	174	803	2368	3612	6945	8228	4243	2180	5533	23424	24879	3684	388	1191	11862	10176	2926	6178	13986	4090	1249
	1832	5806	22158	26969	8888	2666	960	352	282	689	3791	19704	25074	4178	175	18	26	34	49	205	1026	6942	17736	23888	24997	18903	4937	1101	697	1290	3426	3596	4551	10236	7580	2168	2566	15695	35968	12539	867	685	7931	15505	4801	5107	11978	13028	3236
	3279	6157	19446	28487	14220	4417	1494	369	168	438	2474	17554	27603	10283	1680	385	335	225	175	537	1688	7595	18339	22533	20362	17832	7094	2196	1943	2529	4656	4304	3995	9752	13661	4706	2906	11555	31150	18584	1765	651	6086	20052	8544	4902	8801	18398	4737
	5291	4713	10544	30677	24941	10394	4663	1042	209	232	901	11581	29300	22187	11461	8150	8240	4356	3047	3211	3054	5834	15447	22034	22698	24493	13716	4333	3430	3111	5832	7893	5586	9677	21761	8468	1869	4425	23458	29756	5143	971	3957	20543	15406	6153	9259	23322	9269
	2451	2674	4984	23097	27887	13694	7563	1849	251	97	168	3199	18422	23479	20227	24574	23998	12001	6107	3076	1462	1735	7273	16185	20600	22223	15140	3776	1241	569	1543	4631	4402	5510	14689	7201	733	1059	11254	30273	7651	866	1584	12661	21395	9132	10865	21967	10573
	1874	2167	3172	15521	31054	17390	9316	3566	504	53	28	691	11483	24516	21158	26253	22505	9688	2604	868	273	257	2368	12956	21752	22249	19105	4543	471	99	407	3672	4735	4308	13883	11632	1180	815	6095	29023	14271	1546	1272	8432	28091	19558	19952	27275	14659
	1880	1191	2012	9536	26893	20863	10989	5668	923	28	4	107	4359	20441	21414	23644	15421	3321	297	41	10	16	504	9622	22241	20271	18498	5158	332	48	172	3376	7173	5625	12678	14432	2706	950	4159	25365	23052	3280	1221	6177	28635	28413	23939	29791	18282
	2674	1686	2676	6693	24044	28940	16235	8495	2186	49	3	24	705	9643	24043	26227	12774	1376	50	2	0	2	143	6248	20437	21747	22939	9494	573	53	89	2090	10637	7931	8931	15943	6610	1428	3322	20379	30775	7222	1222	3849	25157	30484	17116	18734	21213
	3765	3180	3657	4982	20770	35954	19542	7490	2619	144	8	16	270	6252	24342	23552	9913	772	21	0	0	0	48	2605	15455	21027	23544	14720	1111	54	35	896	8308	6060	3510	8850	10998	3641	3353	13933	33024	13087	1413	1887	15511	25262	9684	7284	17885
	3231	3915	5327	5109	16616	36722	21671	8257	3943	656	56	47	525	7271	21158	19994	9197	1056	74	2	0	1	45	1546	13811	22641	24202	18764	2630	107	20	314	5408	4535	1533	3405	12216	10251	5489	12641	31409	23024	3479	1780	10986	28500	9462	3955	15347
	1366	2849	5242	3773	7594	22429	21211	12192	7537	2617	362	237	1232	7650	18198	21107	13161	3682	1078	175	19	19	117	1145	7519	17364	23172	23542	6530	232	15	79	2597	5092	1357	1168	6783	12987	7320	9287	22240	31341	9365	2620	8319	27839	13375	3749	12331
	2756	4559	5971	4880	6031	14658	22330	16995	11292	6598	1754	1279	3513	11040	19855	20021	15573	10383	6649	3741	664	176	405	1801	7388	17236	24385	25673	10603	437	25	74	2614	6879	1650	682	5319	15285	9040	8404	20011	39428	19036	5160	7596	26406	18396	5560	11537
	2597	4662	5877	7703	8347	13478	18601	13817	8431	5179	1972	1645	3992	12200	18340	14502	10637	7865	6057	3875	1223	354	636	3025	10898	21094	21581	16731	6819	505	45	99	2454	6571	1789	515	2997	14381	12770	11167	19136	31445	19631	7917	7976	22704	20827	7479	8545
	210	648	1913	4618	6716	9451	14516	21180	23236	12238	2350	535	564	3341	13315	19321	15141	9908	8383	3882	494	53	47	364	2028	9721	20913	25528	15953	1925	90	53	1165	8143	2310	122	256	5482	11189	6193	8865	26841	31737	11497	5402	16763	32147	15428	10606
	29	165	862	4275	7306	6180	11554	24548	35159	25475	4735	434	154	909	7975	22249	19032	9507	7269	3656	224	10	6	51	415	5313	20731	28063	24055	6122	292	55	544	5959	1870	44	46	2413	12837	6319	5270	19669	39957	16664	4395	10005	35918	24434	13707
	17	176	1034	4451	6582	5267	9541	18955	27141	24406	6964	746	138	453	5555	25065	21614	9551	6508	4595	561	48	26	54	305	4225	18780	25172	24376	10727	638	56	204	5280	3200	73	29	867	14716	12985	6009	13634	37584	26420	6692	7471	32690	34963	21151
	16	293	1240	2311	2752	3539	6065	10701	18184	17847	8190	1223	163	198	2388	18766	24720	12126	7274	8369	3998	787	235	150	372	2206	12898	23810	24146	16182	1255	60	98	4082	5627	123	11	112	6983	17910	7174	9501	24108	34329	12011	6616	24851	44862	30201
	28	720	2178	1417	1320	2718	4846	6615	12307	18996	15912	3160	295	166	1082	10754	28941	15994	9327	13059	12146	4812	1544	787	568	976	6959	22278	25350	21397	2908	121	95	3296	10364	357	7	15	2023	16707	8729	7018	17663	40630	21564	7023	17585	45546	28478
	190	1565	1941	1128	1161	2122	3191	3653	9685	23382	24633	8573	1004	285	704	6458	26892	18829	9872	11358	16069	12373	5573	2426	1174	1112	5222	19943	25775	23612	6937	444	153	2309	13358	992	9	4	543	14561	12560	6833	13483	39082	26299	8173	13211	35987	21178
	1913	4501	2974	1791	1360	1311	1451	1538	7119	24169	30339	17894	2972	414	525	4684	26571	26884	13144	11347	19242	21301	9970	3741	1915	1691	6092	19548	27837	29188	15309	2089	374	1959	14310	2626	18	2	198	10024	18358	10496	13053	35416	35485	13338	11896	26873	21739
	1289	2013	2101	1135	545	283	351	387	2646	14789	26976	21142	4594	313	155	1444	18492	26784	11590	8984	15527	23801	13905	3340	874	570	2454	15333	29458	30293	20242	3787	452	1095	8386	3582	28	1	22	2028	14436	14305	10273	24606	40730	18995	9546	18179	22645
	1396	1553	1992	1065	280	78	117	137	771	6702	23375	28869	7981	366	55	375	10967	28102	14469	9507	13712	28535	22629	3650	350	115	568	8686	28725	33722	27033	7964	1072	980	7099	7170	97	0	1	296	11935	18846	10867	19847	41944	26777	10211	14773	23943
	2674	3185	4026	1699	256	54	88	174	476	3524	18298	32860	13185	742	56	175	5253	27418	20453	10118	10187	26029	23567	4367	379	61	160	3858	27171	40879	37248	18629	3368	1336	6575	11478	376	1	0	33	5380	23098	14377	15913	35916	36150	13958	12208	20419
	3529	7009	12185	4544	447	90	156	475	854	2693	11887	29638	23181	2526	150	164	2610	22006	25747	9638	6736	20595	35550	15639	1738	120	90	1626	19498	37765	41398	29850	7550	2031	5528	15823	1438	4	0	4	1431	21718	18505	11845	27321	40048	18849	10836	17138
	2247	5913	12995	5737	898	377	510	1189	1425	2491	8063	21954	27659	6403	384	151	1331	15939	27369	11719	5880	14668	45255	45599	8022	420	91	733	11740	36109	39494	35079	13608	3186	3581	10507	3021	11	0	1	424	13541	19719	10125	18725	36134	26125	12088	15604
	1529	4114	9508	6009	2249	1440	1479	1949	2083	3006	7769	16818	26702	14836	1597	257	876	11954	31136	16396	6319	11467	43109	65535	24087	1632	168	435	6070	30778	39813	36144	19750	5873	3350	7914	5774	98	1	2	215	7699	21181	11524	13729	32243	35589	15481	11853
	1081	1261	2094	2061	1942	1385	1384	1620	2144	3708	8703	14233	22730	21195	4670	662	1043	8870	33115	20492	5630	7207	32118	63572	35222	3676	290	328	3140	18622	34572	33955	23192	8874	3651	7633	9278	619	14	5	214	5400	20439	13499	11261	25005	33313	16308	7358
	643	151	113	283	983	1537	2174	1585	1486	2699	8493	13473	21013	23212	9065	1947	1402	5884	27013	24228	6702	4830	19658	48210	32882	5996	550	369	2874	17179	33894	32285	26171	10540	3240	5382	12014	2376	78	19	242	3822	19669	18359	13423	18579	29115	20086	7888
	570	14	2	6	85	979	1712	720	253	430	2958	9837	19906	22708	14012	3416	1015	2339	15402	25153	7671	2675	7597	32549	34734	11992	1557	345	1242	9544	26405	29592	27319	11457	3119	3993	12143	4255	144	19	61	835	10220	20112	13410	12458	27720	23917	8083
	1476	11	0	0	7	570	2031	843	105	61	825	7329	18997	23151	22184	5634	1046	1668	9415	25184	10471	2190	3605	21064	36132	23908	5356	774	912	5045	19854	32130	30025	14245	4911	4664	10083	5462	231	14	27	302	5652	21119	15915	11791	22478	27382	12274
	5428	55	0	0	2	498	4585	2059	90	12	191	4690	17528	24089	25486	9858	2181	1723	6104	23811	14849	2776	2270	11079	29854	28125	11672	2367	1297	3628	15480	31747	31995	19483	8225	5002	8865	7581	628	33	25	213	2635	17359	18948	12152	15811	26945	20353
	15481	473	6	0	2	496	5802	1858	159	13	80	2598	17056	25422	25019	15964	4899	1912	4323	21094	21477	4300	1575	5385	22400	29909	19263	5118	1422	2239	9807	29725	36438	26444	11322	5046	8118	11332	1934	88	26	174	1562	13813	22856	13331	12871	24023	24813
	26536	2883	75	2	4	621	5275	666	93	16	40	1134	12507	21396	22036	18161	6469	2001	2882	15919	25496	6032	1016	1872	13694	27223	20562	6641	1662	1418	4705	23224	36989	30456	13319	5134	6944	12329	3110	102	11	54	779	8284	20310	14035	10722	19634	26682
	37041	12738	668	13	7	436	1513	108	19	12	41	1024	11930	19379	20660	21028	9229	3086	2607	11909	29971	9762	923	612	5195	22845	21633	9859	2239	1025	2537	13678	31163	34460	18970	6714	6971	14025	4767	126	6	15	313	4869	18177	13863	8827	14981	28680
	37343	25760	2425	23	3	90	226	20	3	4	32	1174	12963	17758	17870	20981	12629	4271	2409	7902	27842	15185	1524	430	2328	16309	21000	10724	2432	1153	1871	7888	24431	33614	24860	10339	7008	13290	6564	173	6	4	53	1899	13203	16597	11223	12854	25561
	30532	30899	6709	68	2	21	74	8	0	0	12	744	11538	18761	18112	24250	18334	6576	3812	6617	24384	27564	4531	710	1715	12760	23102	13954	5157	3199	3140	8696	24417	33893	30308	16336	8436	13397	12981	421	6	1	6	389	6764	19520	17331	14663	23193
	16350	22849	9775	265	7	3	3	0	0	0	0	88	4357	13884	14646	22510	20038	8491	5350	5463	16028	28183	6981	662	809	6024	19173	16987	8281	3780	2315	4484	13038	26620	30057	17411	7866	10245	12321	415	1	0	0	13	1139	10771	15534	13395	17307
	9113	16400	14770	2012	100	7	1	0	0	0	0	8	1258	9002	13043	17671	20374	12837	7012	6364	14328	27835	11502	861	412	2167	11927	19584	8696	3283	1890	2410	5235	14841	28815	20204	10685	10326	10405	488	1	0	0	0	133	5838	16878	12615	13053
	6987	10049	14488	7411	600	44	4	0	0	0	0	1	378	5712	12133	14866	22452	17488	7826	5977	11817	24882	16735	1599	197	514	7178	24212	12323	3618	1405	1056	2155	7159	23750	24327	13859	13491	11574	784	1	0	0	0	24	3374	16848	12323	12153
	7797	5748	6852	8472	2593	686	82	1	0	0	0	1	269	4470	9318	11123	21199	20555	10332	6867	10271	21783	23060	4204	234	182	3032	20644	16964	4272	706	237	941	4404	17422	23931	14428	15648	12757	1083	1	0	0	0	10	1648	14127	12881	11860
	9281	4179	2302	4642	4512	2748	747	6	0	0	0	5	671	5768	7461	6810	14052	22444	16064	8178	7592	16579	24962	9600	511	114	974	13362	16721	4428	1092	593	1222	2646	10822	21807	14039	13565	14535	2113	5	0	0	0	5	744	11574	13994	10306
	11170	5846	2298	3379	4960	3962	1097	12	0	0	1	81	2790	10734	7945	5854	9792	21426	22007	10281	6149	12354	24165	16901	1692	156	454	8725	19099	6165	3352	3629	3176	1983	7060	18117	14119	13387	17098	5426	43	0	0	0	6	445	8111	16807	12305
	9263	8390	3583	2612	3491	3024	414	13	0	0	18	427	4287	10789	7290	5533	9289	20698	26466	14745	6063	8179	19293	21746	4500	329	269	3801	20696	10273	3983	4805	5863	3739	8501	17313	16605	15175	20808	11308	341	2	0	0	7	250	5259	15497	14831
	5236	9484	6744	2817	1383	598	100	17	3	3	49	426	2868	7748	8133	7323	8040	15619	30060	20731	6432	5343	14008	23060	8613	563	188	1423	15573	20332	5704	4147	11476	15108	22086	32487	25109	16090	18311	15399	1413	11	0	0	2	73	2775	14701	20903
	2378	4977	6902	3222	331	25	9	2	0	1	3	14	156	2186	8417	7474	5548	9399	27071	25380	6927	3087	7725	21679	13133	588	57	216	5328	19818	6051	3465	12303	19594	24998	36140	30000	18225	16705	18110	3642	25	0	0	0	11	1079	11979	20483
	1868	2520	6728	3574	94	0	0	0	0	0	0	0	4	580	6961	6930	4769	6866	22088	32184	11423	2913	4936	20286	18375	1128	33	35	1496	15981	8891	4227	8161	12843	17925	24598	23760	19876	18558	23715	9218	103	0	0	0	3	509	9447	19290
	2004	1869	5635	4090	51	0	0	0	0	0	0	0	0	94	3218	5524	3481	4094	12980	31973	19329	4746	3774	14813	22063	3030	33	6	310	12583	17462	5552	4330	7462	7375	8099	12736	16204	18819	26433	19103	506	0	0	0	0	188	5165	17679
	2599	1475	4311	6963	162	0	0	0	0	0	0	0	0	6	852	3920	2643	2483	7451	29304	30285	7474	2831	9702	24149	6523	46	1	45	4564	21591	7538	2599	2686	846	1277	7566	14746	18162	27626	30470	1855	1	0	0	0	46	2413	14961
	2922	1581	2780	4712	485	0	0	0	0	0	0	0	0	0	147	2048	1677	1277	3534	20088	35415	11979	2698	5003	19296	7979	65	0	4	893	18524	9733	1372	877	543	1556	8316	13202	16501	25958	36826	5622	10	0	0	0	8	730	11897
	5051	3246	3082	4056	1982	15	0	0	0	0	0	0	0	0	7	228	515	524	1623	11433	34026	20721	3969	4289	19335	13133	214	1	1	186	11145	16289	1693	469	1318	5813	10314	14503	21182	26443	39575	14499	93	0	0	0	5	302	8452
	11143	6142	3473	2964	2774	644	2	0	0	0	0	0	0	0	0	6	39	97	447	5260	26320	26858	7188	4904	15337	19940	1090	7	1	70	5217	19396	4903	635	1351	7622	14809	20999	24826	25015	36374	23981	784	3	0	0	12	265	5118
	25465	17183	8377	3461	2785	6118	1368	3	0	0	0	0	0	0	0	0	0	15	122	1922	19223	34602	13483	5311	11427	24631	4000	32	2	30	2779	19686	12195	1993	1799	9279	21810	25153	23529	24931	38479	38657	5390	54	1	2	18	91	1242
	22425	22334	13624	4253	1919	6242	12415	1439	2	0	0	0	0	0	0	0	0	2	36	431	7314	30083	18585	5959	8375	14980	5456	67	1	4	478	10035	12294	2355	1164	5256	16143	20869	23871	25921	39403	53462	16808	273	4	1	0	1	29
	11625	22501	20403	9090	3377	4046	12086	12773	372	0	0	0	0	0	0	0	0	0	32	293	3803	21279	26730	12071	11167	10527	7759	187	1	0	81	6421	16523	3089	646	1690	9365	23343	28138	28017	36042	56163	27966	821	4	0	0	0	0
	4045	10868	20129	18507	9808	6441	10177	17403	4622	66	0	0	0	0	0	0	0	0	65	682	4218	15192	29632	17793	7300	6232	7552	356	1	0	12	2616	19119	6500	685	396	2834	18828	32990	30644	33499	49646	34999	2022	4	0	0	0	0
	1232	2186	9793	22595	23301	16339	11905	11266	12068	2165	6	0	0	0	0	0	0	0	241	2414	5881	12469	27790	24174	7307	4627	6098	491	3	0	2	664	16078	11913	1101	248	1029	12855	35635	35611	36169	46275	42671	4751	9	0	0	0	0
	613	382	2021	11956	25785	24782	13932	7199	9375	8298	285	0	0	0	0	0	0	0	218	4624	5771	9431	21807	33570	14157	6012	4169	310	1	0	0	107	9945	19246	2403	298	523	8119	36366	41107	38941	45871	49285	10418	42	0	0	0	0
	1381	204	261	1981	12563	24997	17560	8389	8280	13255	3185	8	0	0	0	0	0	0	29	3065	4373	6470	14055	34852	27686	8857	1942	56	0	0	0	11	3836	26562	6324	518	334	3676	32023	46362	42246	44178	46645	16183	184	0	0	0	0
	4419	371	60	126	1861	13300	22792	16107	9791	11586	9637	270	0	0	0	0	0	0	1	1010	2713	3330	7842	27690	32431	11879	1227	15	0	0	0	1	749	20733	12627	1256	450	1759	19218	41134	39638	37533	35714	16788	545	0	0	0	0
	8686	1103	59	17	107	2566	20783	30427	19354	15362	17158	3761	31	0	0	0	0	0	0	53	580	1055	4005	22454	36095	20149	2275	13	0	0	0	0	153	13932	21840	4021	824	1034	9732	32326	37660	32693	25512	13527	870	2	0	0	0
	7936	1906	60	3	5	190	4960	21252	28968	21195	18862	10014	881	1	0	0	0	0	0	0	12	106	1005	10646	31577	28041	4059	15	0	0	0	0	7	3906	23979	9069	1216	581	3256	18225	32824	27403	16444	7507	393	1	0	0	0
Panel d	SOFI order 2 image
Pixel values	0.00543252	0.0577519	0.0154138	0.133052	0.132811	0.0349317	0.0294566	0.000144715	1.72006e-06	2.984e-05	7.0425e-05	0.0160604	0.0905772	0.184966	0.276016	0.256697	0.0429704	0.00952976	0.000134545	4.45243e-06	7.76907e-05	0.00833953	0.0542615	0.116168	0.014463	0.0143679	0.0561266	0.0195977	0.00782464	0.0029415	0.0096302	0.100651	0.0395257	0.00267115	9.46614e-06	0.00162547	0.00895539	0.157051	0.0315753	0.0774169	0.191937	0.0726158	0.0110832	4.5515e-05	6.44297e-05	0.00272359	0.0186023	0.00635365	0.0203781
	0.00347611	0.0268615	0.0111412	0.0561804	0.0842924	0.0427746	0.0257788	0.00138969	0.000444079	0.000161415	0.000258752	0.0213026	0.165811	0.0807831	0.194173	0.216959	0.0558756	0.0204078	0.000145328	1.57293e-06	3.46607e-05	0.00043255	0.029682	0.0470078	0.0290444	0.0153483	0.0366322	0.0734976	0.017288	0.0025859	0.0176787	0.0397284	0.0358831	0.00159801	0.000281003	0.00345822	0.00473628	0.0849505	0.0720552	0.0610551	0.126002	0.0536769	0.0139747	0.000342442	0.000119317	0.00163461	0.0214143	0.00820884	0.00836678
	0.00490529	0.00772478	0.0165379	0.00638572	0.0474528	0.105529	0.0174441	0.0132832	0.0160407	0.011552	0.00166405	0.00779003	0.076758	0.101088	0.193536	0.143808	0.141976	0.0287039	0.00105063	6.08512e-05	1.90922e-05	3.58122e-05	0.0189382	0.0363589	0.0590232	0.0137698	0.024437	0.0886774	0.0108518	0.0187373	0.00508433	0.02652	0.0410409	0.00234907	0.00123998	0.00267347	0.021527	0.0405802	0.0537399	0.0418637	0.113047	0.0731106	0.0059134	0.00144857	5.23784e-05	0.00203311	0.00977231	0.0274918	0.0248064
	0.00359473	0.00191498	0.00366434	0.00707062	0.10024	0.0579228	0.0168351	0.0994764	0.0286278	0.0205744	0.0524296	0.0322674	0.020373	0.0560441	0.038218	0.0976906	0.128617	0.0303945	0.00721768	4.94075e-06	1.31943e-06	3.95974e-06	0.00628677	0.0358041	0.0994742	0.0117184	0.0130559	0.11492	0.0112634	0.0135122	0.00171617	0.0112033	0.0422232	0.00696617	0.0047919	0.00142423	0.0191141	0.0146129	0.0599257	0.0194644	0.0919117	0.0932005	0.00894969	0.00399553	0.000157064	0.0019126	0.00354327	0.0114809	0.0144634
	0.00214054	0.000310148	0.0055755	0.00328579	0.034079	0.0206917	0.100112	0.123495	0.058532	0.203085	0.0159234	0.0434517	0.135934	0.0481161	0.0150522	0.132654	0.145609	0.0433396	0.0128565	8.43063e-05	8.10815e-06	1.92321e-05	0.000658669	0.0185451	0.123538	0.0315007	0.00646499	0.0576142	0.0264971	0.0156852	0.00521386	0.0111937	0.0718988	0.0369131	0.00550066	0.00175442	0.00742531	0.00950224	0.0426689	0.0208433	0.085761	0.162069	0.0210291	0.00639658	6.32708e-05	0.00184551	0.00859359	0.0192053	0.010813
	0.00031478	4.82528e-05	0.00220884	0.00535226	0.0420012	0.05076	0.0587483	0.167757	0.11928	0.0354751	0.0268038	0.0550506	0.00310719	0.0129006	0.0172388	0.0965301	0.283653	0.205243	0.0392588	0.00070042	7.42647e-07	2.92761e-06	6.20803e-05	0.0250942	0.0642807	0.0978006	0.0259736	0.0448968	0.107463	0.0120131	0.0115112	0.0166655	0.045664	0.0732273	0.00387635	0.00036694	0.000624709	0.00110424	0.0278713	0.046426	0.0775517	0.150985	0.0596395	0.00909813	0.000160494	0.000692303	0.0015601	0.00820621	0.0108782
	2.38024e-05	0.000432142	0.00492524	0.00829507	0.0287122	0.0930077	0.0750767	0.134625	0.0564331	0.00240417	0.00236952	0.0036032	0.00201657	0.00843015	0.0252548	0.0820844	0.19577	0.279408	0.0551868	0.00146449	8.83543e-07	3.92743e-06	3.58109e-05	0.0232672	0.0952272	0.103494	0.0418106	0.0312892	0.0881654	0.0054516	0.0355095	0.011548	0.0429815	0.0502382	0.00315363	0.000680276	0.000201851	0.000493553	0.0186955	0.0387088	0.0588113	0.163747	0.0520358	0.00577315	0.000644773	0.000149931	0.00168317	0.00992841	0.014361
	1.2314e-05	0.000570938	0.00324269	0.019382	0.0969945	0.295811	0.22775	0.262313	0.0612802	0.000375346	0.000174904	0.000223748	0.000884739	0.0043218	0.0437446	0.0953734	0.189789	0.209536	0.0884026	0.0191074	3.56471e-05	1.47137e-06	5.00074e-06	0.00307668	0.0863546	0.180483	0.0719801	0.0140327	0.0541172	0.0162137	0.0562973	0.0115727	0.0199436	0.0862879	0.0125847	0.00122682	0.000218082	0.00115102	0.0110995	0.0466701	0.0222243	0.184098	0.0462973	0.00858433	0.00441183	0.000242779	0.00500016	0.00660925	0.0438031
	7.68344e-05	0.00265502	0.0032389	0.185117	0.250677	0.377771	0.135522	0.0899291	0.043538	0.000358083	4.67575e-08	5.27323e-05	0.000148101	0.00378855	0.0419609	0.158131	0.271828	0.243001	0.0944912	0.0452361	0.00106325	1.50046e-06	2.54559e-05	0.00291098	0.0954003	0.167703	0.0941107	0.027412	0.0532187	0.0825088	0.0104972	0.0231264	0.0132042	0.0585435	0.0319051	0.00308455	2.29131e-05	0.000924578	0.00740284	0.107007	0.0320624	0.102697	0.096412	0.0162903	0.0145557	0.000111286	0.00261988	0.00406007	0.0183458
	0.000932726	0.0212086	0.0688493	0.218545	0.323047	0.43675	0.114786	0.100474	0.0834777	5.61459e-05	5.63829e-07	9.92849e-06	0.000126352	0.00152611	0.0180043	0.123488	0.189994	0.262305	0.153221	0.0446634	0.00282935	9.41023e-07	1.48572e-06	0.000488188	0.0525457	0.0813471	0.198243	0.0668141	0.0773508	0.081926	0.0109814	0.0631623	0.00385521	0.0199984	0.0289826	0.0039767	0.000126383	0.00056374	0.00312034	0.0600306	0.0355196	0.0278023	0.0859689	0.0198849	0.00364087	4.73768e-05	0.00125817	0.00880968	0.0323202
	0.00121665	0.0572359	0.20113	0.292651	0.493859	0.187944	0.147509	0.151711	0.118099	0.00687023	1.32667e-05	9.72084e-06	8.73403e-05	0.000191667	0.0107942	0.123987	0.130387	0.326035	0.434355	0.0914802	0.00845417	0.00013608	4.72819e-07	3.36562e-05	0.0306719	0.02414	0.1653	0.069046	0.186123	0.142572	0.0310527	0.0776092	0.00472753	0.00836514	0.0460695	0.00414355	0.000337545	8.62488e-05	0.00116657	0.0323441	0.0386658	0.0356041	0.105178	0.0401429	0.00392155	0.000487724	0.00153208	0.0407879	0.0239067
	0.000910051	0.0292304	0.122993	0.15285	0.243609	0.353116	0.144314	0.1543	0.0219711	0.00213447	6.06339e-05	2.65808e-05	3.88928e-05	4.0781e-05	0.00626209	0.0508388	0.117822	0.279548	0.337881	0.166305	0.0147966	0.000605435	6.43919e-05	2.82562e-05	0.00797266	0.0862964	0.0982782	0.205003	0.165793	0.183395	0.103913	0.0215215	0.00603883	0.00534105	0.0407201	0.00867737	0.000713739	0.000886957	0.00150434	0.0122873	0.0430713	0.0464673	0.0852009	0.0278151	0.00849674	0.00265961	0.00158843	0.00987758	0.0131432
	0.00109887	0.00340363	0.0182989	0.0529588	0.237409	0.0748952	0.0595157	0.0707111	0.0630547	0.0239344	0.000413833	1.40176e-05	1.74188e-05	0.000196436	0.000800813	0.0147091	0.150227	0.185502	0.247111	0.149546	0.0303934	0.00814431	6.93554e-05	0.000135726	0.00104906	0.0429153	0.062283	0.403113	0.194604	0.100165	0.112525	0.0144237	0.00946371	0.00200872	0.0254579	0.0224328	0.00108196	0.000461908	0.000151685	0.00460254	0.0684396	0.0255855	0.118655	0.0937916	0.0205076	0.0154583	0.00201842	0.00993638	0.00907036
	2.63618e-05	0.00012713	0.000446441	0.0046912	0.0340188	0.0874373	0.0505226	0.0841629	0.0869458	0.0467403	0.0121262	0.000129214	3.64831e-07	3.44466e-05	0.000498895	0.00760895	0.146855	0.139818	0.208416	0.232457	0.0479387	0.0745019	7.54778e-05	0.000420644	0.00118392	0.0157551	0.0870818	0.496133	0.213726	0.0578269	0.125133	0.0224922	0.00926539	0.00239038	0.0155091	0.0530485	0.00242335	0.000341906	0.000183945	0.00247624	0.0528813	0.0407922	0.0863027	0.150161	0.0249182	0.00563382	0.00263825	0.012237	0.0088726
	0.00023254	1.15364e-05	3.15248e-05	0.000160169	0.000142801	0.0140148	0.039812	0.0987065	0.150117	0.0661643	0.00619844	4.86132e-05	6.02352e-06	2.74086e-06	7.39718e-05	0.0046523	0.0718256	0.0838426	0.20718	0.282205	0.069978	0.07664	0.00509443	8.66069e-05	0.000257045	0.00672629	0.0561386	0.281628	0.189691	0.0546881	0.0606755	0.0441075	0.0311972	0.00295857	0.00665206	0.0707037	0.0156593	0.000766335	6.096e-05	0.0012846	0.0422089	0.0538541	0.0717409	0.0950298	0.0606531	0.0252029	0.00615599	0.00347804	0.00419684
	0.000833023	7.89412e-08	2.88652e-09	2.80345e-07	3.42554e-05	0.0374036	0.0652313	0.134519	0.170037	0.0587275	0.0177337	0.000109932	4.43566e-07	7.05448e-07	2.30448e-05	0.000501969	0.0159138	0.115954	0.17017	0.311428	0.0907152	0.0566682	0.0121818	0.000119564	0.000178186	0.00377376	0.0302649	0.13636	0.117339	0.0398391	0.0890477	0.0618405	0.0306128	0.00601785	0.00359821	0.0452218	0.0556474	0.00371536	6.01611e-05	0.00115988	0.0253877	0.041411	0.0649882	0.184559	0.0865276	0.0168163	0.0134241	0.0055245	0.0115593
	0.0162125	1.29744e-06	8.6524e-07	2.9906e-07	0.000299709	0.12747	0.109382	0.146896	0.165923	0.0902846	0.0283538	0.000491433	0.000174999	0.000473471	6.24128e-05	0.0012521	0.00823166	0.0893943	0.165413	0.268089	0.202354	0.0495748	0.0445369	0.000265554	0.00019268	0.000486154	0.0105977	0.0726041	0.0766639	0.0516924	0.0934942	0.147004	0.0342902	0.00846471	0.00762312	0.0503346	0.0658945	0.00416	0.000274222	0.00218686	0.0247092	0.0474031	0.069106	0.161331	0.0805384	0.0189679	0.0200771	0.0388314	0.0234681
	0.0418663	0.000122867	3.72521e-05	1.27787e-05	0.000166106	0.0330661	0.11897	0.103651	0.112758	0.0743183	0.0596661	0.010609	0.000242733	0.000998523	5.68337e-05	0.00141456	0.00687872	0.0584793	0.103665	0.268222	0.206771	0.0419095	0.0201185	0.0004835	2.42481e-05	7.89227e-05	0.0029257	0.062432	0.0378022	0.0468107	0.0461933	0.113924	0.0348923	0.0307758	0.0153101	0.0296327	0.0690953	0.0113872	0.0010945	0.000288907	0.00860676	0.0696222	0.0430285	0.0770007	0.103363	0.0361592	0.0327292	0.017949	0.0356843
	0.0653411	0.0166983	0.00140409	0.000117692	1.64399e-05	0.0151375	0.105975	0.0541683	0.0811366	0.104018	0.0576475	0.0350296	0.00188855	0.000232876	5.4763e-05	0.000728888	0.000873138	0.0252702	0.0994093	0.144664	0.128579	0.069011	0.0102885	2.36962e-05	5.26347e-08	1.56927e-05	0.00020607	0.016638	0.0442714	0.042633	0.0130419	0.0487491	0.0319187	0.0234885	0.00945655	0.00913186	0.110264	0.0242469	0.00165076	6.55827e-05	0.00354666	0.0376951	0.065342	0.0409731	0.0372149	0.0379489	0.0499433	0.0546242	0.039476
	0.135455	0.13282	0.00179403	0.000120164	0.000138964	0.00156933	0.0848956	0.125681	0.0977748	0.102558	0.0650323	0.0616201	0.00544357	0.00116769	0.000148655	0.000742011	0.00101181	0.0188437	0.077145	0.178786	0.161693	0.103371	0.0145896	0.000632456	5.10876e-06	2.27437e-06	0.00011846	0.00562874	0.0169651	0.0155033	0.00391175	0.0165291	0.0699745	0.0544791	0.0309996	0.0143163	0.0722968	0.0401158	0.00403392	0.000204964	0.00571051	0.0373788	0.0903675	0.0693225	0.0771141	0.0398321	0.0284995	0.0697222	0.0360022
	0.0824951	0.0565855	0.00877747	0.000461527	0.000103014	0.00044929	0.0220767	0.0676874	0.125263	0.0997934	0.0585863	0.0554275	0.0136074	0.00021976	0.000173803	0.000352073	0.00392442	0.00475484	0.0492123	0.0937489	0.109495	0.115675	0.00727231	0.00321565	1.09221e-05	1.23843e-07	9.56943e-05	0.0017206	0.0226513	0.0124927	0.00626206	0.0162263	0.105412	0.0594504	0.0464526	0.0154424	0.0265215	0.0462257	0.0029684	0.000215079	0.0010845	0.0419699	0.118991	0.0655761	0.0887006	0.0219029	0.0459157	0.0661487	0.0286025
	0.081372	0.0600063	0.0341598	0.00181899	0.000333542	0.00166638	0.00607058	0.0523791	0.0968116	0.170866	0.129589	0.084001	0.0375763	0.00119914	0.000116617	0.000187347	0.000370745	0.000758178	0.0505887	0.0581949	0.131406	0.101191	0.0643446	0.0202947	0.000294504	3.92356e-06	7.08081e-06	0.000766672	0.00694627	0.0111343	0.0199494	0.013039	0.0812569	0.0684633	0.0698451	0.0284269	0.0179434	0.0824934	0.00348042	0.000351669	0.000274239	0.0242421	0.078161	0.0590838	0.0888246	0.0677855	0.0204196	0.035399	0.0540452
	0.118343	0.0341166	0.0291715	0.000878729	9.47701e-05	0.000366714	0.00874666	0.053602	0.0750549	0.25482	0.213158	0.072841	0.0666271	0.000241854	6.26997e-05	4.65277e-05	0.000413186	0.000775966	0.0198783	0.0425583	0.0763353	0.0893875	0.102629	0.0349301	0.00135494	4.37873e-05	7.09065e-05	0.000237436	0.00965082	0.00494957	0.00906403	0.0127415	0.0634801	0.0980751	0.0352837	0.0420291	0.0209838	0.0384995	0.00940073	0.000253718	4.62947e-05	0.0117409	0.120221	0.0949951	0.0710531	0.0254655	0.00644796	0.0354516	0.0226641
	0.0999992	0.059722	0.0503108	0.00358594	0.00140252	0.000464559	0.00437574	0.0569992	0.0746742	0.164976	0.249945	0.0534286	0.0612193	0.00107023	4.30034e-05	4.60878e-05	0.000138522	0.000348042	0.00334274	0.0277035	0.0567176	0.103979	0.159207	0.0736636	0.0218183	0.000514573	0.000619997	0.000785179	0.00660019	0.0131312	0.0302812	0.0295785	0.0305564	0.0811372	0.0650419	0.0468783	0.0171657	0.0290007	0.0270813	0.000435197	0.000318085	0.00298427	0.093556	0.0904872	0.0491938	0.0419392	0.00844576	0.0140563	0.0178496
	0.148981	0.11301	0.0528974	0.0273917	0.000348205	0.000101961	0.00641264	0.0520774	0.042001	0.113525	0.188938	0.100826	0.054203	0.00309844	0.00060767	0.000116106	0.000165335	0.000699534	0.00123136	0.049809	0.0980767	0.22665	0.42063	0.0878792	0.0519753	0.00550366	0.00100253	0.00211766	0.0160432	0.0192138	0.0356051	0.0195741	0.0510519	0.0975494	0.0471461	0.0879809	0.0302878	0.027207	0.0648387	0.000480255	0.000537753	0.00272957	0.117937	0.0993957	0.173159	0.0744214	0.0122108	0.0442044	0.0390028
	0.149667	0.115135	0.0722085	0.024471	0.000882175	4.1869e-05	0.000351197	0.00425377	0.0548328	0.101801	0.196133	0.189056	0.0562731	0.00982866	0.000121338	3.89676e-05	1.7952e-06	0.000368171	0.00171761	0.0354741	0.0903706	0.216153	0.287067	0.331897	0.0600127	0.0239589	0.000963578	0.0006814	0.00755456	0.0107367	0.0173649	0.011861	0.0219384	0.0388412	0.0649385	0.0705965	0.0319697	0.0177969	0.0491524	0.00274104	0.000320207	0.00040437	0.0350636	0.11841	0.167988	0.0563807	0.00953207	0.0141053	0.0267897
	0.142065	0.138109	0.0667752	0.0255152	0.00108769	4.87514e-06	3.40441e-05	0.00201809	0.0497235	0.0794348	0.22933	0.338985	0.0410168	0.0109055	4.65836e-05	1.69543e-05	2.39132e-05	0.000158157	0.00247952	0.0212079	0.0892719	0.211849	0.304303	0.283167	0.149779	0.0581019	0.00276594	0.000494825	0.00138003	0.006211	0.0193001	0.013742	0.006898	0.0270952	0.111346	0.0662507	0.0395661	0.026883	0.0387084	0.00698407	0.00010077	8.58926e-05	0.0209974	0.152926	0.223822	0.14011	0.0155445	0.018748	0.0317793
	0.131121	0.115544	0.118326	0.0540362	0.00444792	5.27627e-05	2.82489e-06	0.000261715	0.0231303	0.0823104	0.213405	0.119166	0.0419134	0.0108742	0.000998946	9.33149e-05	2.5755e-05	0.000572577	0.00312503	0.0119646	0.0698892	0.110836	0.298276	0.378131	0.107746	0.0509499	0.00253328	0.000423118	0.00163509	0.00166262	0.00823475	0.0211815	0.00720832	0.0128078	0.0956799	0.0987426	0.0782982	0.0328224	0.0159445	0.018982	6.1489e-05	0.000100612	0.00250372	0.191645	0.26774	0.181068	0.030427	0.0131238	0.0242442
	0.131104	0.10566	0.207808	0.106426	0.0201294	0.000228507	5.26207e-05	0.000126412	0.00798663	0.0834852	0.143213	0.154016	0.037552	0.0228952	0.00326063	6.09158e-05	5.76912e-06	0.000707358	0.00204233	0.0178832	0.0599978	0.143546	0.353775	0.234847	0.119802	0.0611175	0.0067404	0.000247116	0.000209202	0.000734536	0.00305589	0.00794728	0.0226605	0.0202124	0.0495045	0.0832472	0.14537	0.0519883	0.00814056	0.0215097	0.000174919	0.000642474	0.00217747	0.0981197	0.126104	0.165819	0.0258469	0.00505192	0.022097
	0.0618676	0.156962	0.136149	0.100117	0.0464905	0.000417055	7.52217e-06	5.66864e-06	0.00289347	0.0525605	0.0731447	0.151196	0.0488586	0.0141258	0.00640848	2.8274e-05	2.07392e-05	8.47661e-05	0.00134726	0.0116825	0.0265766	0.0850884	0.211595	0.239202	0.13092	0.0314918	0.00543861	0.000769707	0.000408121	0.000118248	0.00355101	0.0216789	0.00774213	0.00868589	0.0234368	0.105027	0.124094	0.0590926	0.00695341	0.0323618	0.00706727	0.00048282	0.000444478	0.0378332	0.116666	0.181349	0.01753	0.000854654	0.0146948
	0.0422318	0.152444	0.136803	0.0803183	0.0500671	0.0149986	7.58957e-06	2.49318e-06	0.000392136	0.0178945	0.0851033	0.0845907	0.107503	0.033103	0.010157	4.37612e-05	1.86269e-06	8.87371e-08	0.00050866	0.00214511	0.0136286	0.0614241	0.215865	0.199955	0.209622	0.0669753	0.00429366	0.000460865	0.00026358	6.5068e-05	0.00156448	0.0169378	0.00492715	0.0079318	0.0063218	0.0620655	0.0755725	0.0615959	0.0291329	0.0160698	0.0191728	0.00102637	0.000265683	0.00607869	0.123674	0.0885863	0.0040751	0.000446367	0.00675478
	0.112545	0.0778094	0.144335	0.13125	0.0780309	0.0077834	6.71696e-05	5.34743e-06	0.000352057	0.0225096	0.0419592	0.0740118	0.1051	0.038206	0.0106044	0.000112922	1.18313e-05	1.07416e-05	0.000441788	0.00621262	0.0104496	0.0876121	0.119517	0.141028	0.195089	0.0831722	0.0116151	0.000976611	0.000732561	0.00144812	0.00184242	0.00987357	0.00719857	0.0121751	0.00777386	0.066008	0.0919277	0.0693877	0.0225182	0.0209445	0.0398357	0.00209494	0.000471635	0.00729423	0.0369118	0.013381	0.00328606	0.00108626	0.0128264
	0.0715794	0.0956354	0.199654	0.149748	0.151809	0.0455599	0.000606168	1.85703e-05	1.26768e-05	0.00756111	0.0198996	0.0403339	0.0985527	0.0854891	0.0453231	0.0021819	0.000181906	0.000136402	0.000123589	0.00179285	0.00790492	0.0721574	0.11763	0.170911	0.213215	0.136669	0.0456448	0.00187869	0.000399166	0.000600561	0.000886438	0.00927154	0.0559255	0.0117741	0.00948436	0.0287808	0.0806705	0.110549	0.018684	0.030031	0.0809882	0.0118034	0.000696223	0.000608061	0.00840452	0.0250591	0.015245	0.000426135	0.0108781
	0.0750596	0.0941472	0.10155	0.120262	0.16066	0.0337548	0.00103342	1.00036e-05	1.36394e-05	0.00948998	0.0199107	0.031973	0.04957	0.0501613	0.0679826	0.0425931	0.00152556	0.00241297	0.00301513	0.000638011	0.0086018	0.0481548	0.0671478	0.202324	0.176806	0.132205	0.0289575	0.00458604	0.00186202	0.00223836	0.000522924	0.0182904	0.0416763	0.0129933	0.0164826	0.016174	0.125024	0.0451315	0.0156012	0.0174248	0.0377458	0.0116962	0.000578788	0.000618471	0.0151792	0.0301274	0.0113327	0.00177093	0.0076788
	0.00857711	0.0612861	0.0886749	0.0998145	0.114289	0.0592268	0.0223681	0.000105815	1.43285e-05	0.000179126	0.0075913	0.0120849	0.0321641	0.0241906	0.0977713	0.30047	0.0486927	0.00338536	0.00425036	0.00357943	0.00766139	0.0105041	0.056302	0.104284	0.173913	0.131248	0.031826	0.0249227	0.008782	0.00313509	0.000968839	0.00278535	0.0666736	0.0828213	0.0440071	0.013411	0.102257	0.0737432	0.0135612	0.00282897	0.00824495	0.0207361	0.00380162	0.000243091	0.00370189	0.263484	0.311659	0.0457019	0.00581779
	0.00172641	0.0583105	0.0628332	0.207805	0.123207	0.0593808	0.0393468	0.00181257	6.11076e-05	3.24105e-06	0.00781928	0.00684883	0.069884	0.187104	0.276658	0.310486	0.545362	0.0340337	0.0139356	0.00360046	0.00280187	0.00231888	0.0228801	0.118178	0.128379	0.149412	0.0483814	0.0182924	0.00639755	0.000892816	0.00128291	0.00363415	0.0734564	0.224666	0.047632	0.0285226	0.0432165	0.104595	0.0263834	0.000642846	0.00307385	0.0160368	0.00587924	0.0017797	0.0297435	0.422175	0.402127	0.360254	0.00595413
	0.00352268	0.0143248	0.0848506	0.121594	0.123892	0.138248	0.08429	0.0257476	4.17348e-05	2.84035e-08	0.000122277	0.00143721	0.0225992	0.111653	0.272852	0.392741	0.438042	0.168739	0.00592878	0.000998154	0.000777654	0.000279543	0.00871876	0.0562889	0.152475	0.168778	0.0886835	0.02999	0.0181591	0.000650395	0.000316187	0.00204232	0.0744147	0.235807	0.128283	0.0423316	0.0388455	0.0591158	0.0127422	0.000530738	0.00653908	0.0260225	0.00722189	0.00633931	0.0978964	0.384045	0.705734	0.551877	0.032435
	0.00206242	0.0128466	0.0665436	0.0918044	0.166335	0.32999	0.155742	0.0333347	0.0003981	1.34121e-05	1.09063e-05	0.000142603	0.00536774	0.0861389	0.439115	0.351886	0.348734	0.0584425	0.00123449	0.000108137	1.28347e-05	2.1097e-05	0.00421576	0.0566084	0.13066	0.191147	0.0768928	0.0517116	0.00201002	0.000267514	0.000856731	0.00284006	0.0345136	0.130657	0.0769462	0.0245442	0.00533976	0.0298309	0.0191747	0.00166809	0.00179588	0.00981606	0.0229917	0.00753432	0.0571848	0.305066	0.311694	0.419917	0.011645
	0.00333432	0.00325764	0.0458274	0.112346	0.104348	0.252162	0.246158	0.0956262	0.000756781	9.27412e-05	3.77992e-07	1.08046e-05	0.00114169	0.0642355	0.27025	0.256953	0.135872	0.0512209	0.00218045	2.43754e-06	2.77403e-05	6.15673e-06	0.000793155	0.0293589	0.0929689	0.14142	0.127137	0.0373022	0.00375609	0.000166089	0.000620432	0.000768125	0.00419664	0.0576529	0.0459765	0.0105833	0.00160711	0.028482	0.063197	0.0125495	0.00260837	0.0123806	0.0400742	0.00362876	0.0312778	0.189339	0.551988	0.337494	0.00572841
	0.0023748	0.00230414	0.0441899	0.2959	0.309524	0.173917	0.281997	0.127734	0.00920001	5.4539e-06	1.24445e-06	1.57732e-05	0.00431449	0.122957	0.252089	0.203442	0.125323	0.0369793	5.18535e-05	3.81887e-05	5.12578e-06	1.72795e-05	0.000871865	0.0250793	0.144873	0.134979	0.162825	0.070064	0.0100847	0.00101621	0.000401213	0.000588006	0.00393534	0.0337585	0.0401128	0.00980539	0.00544836	0.0143848	0.0469221	0.0424804	0.00223282	0.02831	0.107161	0.0441433	0.00225642	0.0868013	0.801809	0.143064	0.0015532
	0.0042367	0.00438766	0.0444528	0.276247	0.225253	0.220283	0.214225	0.0660824	0.00225244	3.64624e-06	0	9.09908e-05	0.0049757	0.0756578	0.207783	0.199405	0.113448	0.0384493	0.0001939	1.57148e-05	5.00157e-06	5.34282e-06	0.000368343	0.0217191	0.0908933	0.228601	0.33509	0.0944391	0.0248677	0.00723015	0.000895426	0.000909341	0.00155682	0.00856271	0.0220423	0.0168465	0.00178099	0.00846804	0.0675696	0.064619	0.0409539	0.0379577	0.101317	0.0569555	0.00536182	0.0231705	0.194915	0.0764363	0.0013885
	0.00622558	0.02154	0.0381145	0.121715	0.126639	0.283174	0.0973206	0.066973	0.00181855	4.15656e-05	1.97155e-05	0.000417186	0.0177021	0.0435304	0.125377	0.106857	0.0640818	0.0433566	0.0037778	2.68635e-05	8.40682e-06	6.21467e-05	0.00200832	0.0290849	0.0714946	0.21303	0.176177	0.0840219	0.0360344	0.00913121	0.00114794	0.00195085	0.000743394	0.000625681	0.00944095	0.00953585	0.00603875	0.00804908	0.0607061	0.111708	0.113849	0.0098343	0.0508454	0.110298	0.0110577	0.0027889	0.00565283	0.0314332	0.0041365
	0.0299484	0.0130653	0.0152692	0.0359102	0.130036	0.196217	0.133662	0.0818801	0.0417514	0.00119725	7.2031e-05	0.000336116	0.00678456	0.0190206	0.0996739	0.141758	0.120677	0.0521263	0.0233433	0.000347809	8.50051e-05	0.000111598	0.000108589	0.00476274	0.0816664	0.166574	0.226436	0.174583	0.042753	0.0114077	0.00176047	0.000659462	0.000372914	0.000325111	0.00369663	0.0112737	0.000878687	0.00563688	0.0377214	0.16363	0.163404	0.0140375	0.0700851	0.115306	0.00981612	0.000250517	0.00612037	0.0179059	0.00621694
	0.00819174	0.0070786	0.0126876	0.0187524	0.103481	0.0601183	0.0623428	0.0776479	0.243447	0.00250938	0.000990057	0.00168731	0.012424	0.0472822	0.0683085	0.169258	0.110719	0.0874541	0.0282545	0.000656292	0.00027999	9.89324e-05	0.000515059	0.00734737	0.104386	0.186701	0.221788	0.141235	0.0380333	0.00705507	0.00200155	0.000592989	0.00165426	0.000874501	0.00151881	0.00269383	0.00284618	0.00399735	0.0282021	0.0994188	0.0952443	0.0492123	0.0874043	0.0942572	0.00614598	0.00289287	0.00504957	0.0175175	0.0144043
	0.00271418	0.00750081	0.00418192	0.00549695	0.0099239	0.0351281	0.0720575	0.0902062	0.345607	0.0691831	0.00930256	0.00144098	0.00583513	0.0104941	0.0296015	0.0695073	0.112581	0.184103	0.134421	0.00140541	0.000854348	0.00039655	1.79668e-05	0.000337142	0.0380206	0.054471	0.159112	0.109928	0.0596013	0.0153126	0.00988719	0.00444548	0.0011181	0.000447686	0.0020858	0.00798463	0.00203442	0.000839193	0.00136092	0.0597092	0.0736148	0.0950793	0.00575406	0.0344192	0.029896	0.00724983	0.00139939	0.0510639	0.124748
	0.000665646	0.00388068	0.00472424	0.00231348	0.0039372	0.0635159	0.17616	0.13027	0.327843	0.102415	0.0142388	0.0014083	0.000326396	0.00310825	0.00915104	0.0623647	0.16858	0.229452	0.0813296	0.000634532	0.00015987	5.0426e-06	1.97968e-05	2.91022e-05	0.0069439	0.119511	0.128479	0.110726	0.0973996	0.0334168	0.0208585	0.00436994	0.00276199	0.00011462	0.000516659	0.005426	0.00863841	0.000365784	0.00217456	0.0554875	0.0918916	0.0690165	0.00190277	0.0502962	0.042458	0.02006	0.00355357	0.185903	0.309507
	0.000181405	0.0021627	0.00485305	0.00586969	0.00819815	0.0397988	0.116056	0.255493	0.242059	0.0972378	0.0119479	0.000409732	1.49558e-05	0.00384291	0.00581164	0.0504107	0.169934	0.107377	0.0591616	0.00444016	5.69554e-05	3.14448e-06	2.7824e-06	3.29486e-06	0.00087622	0.0302097	0.120418	0.161828	0.150958	0.034809	0.0450485	0.00711824	0.00193665	0.000327042	0.00031733	0.00290597	0.00341383	0.000157119	0.000697773	0.0210466	0.0957748	0.0731406	0.00672108	0.024007	0.0623129	0.0394206	0.0534776	0.416754	0.428081
	7.18771e-05	0.00380656	0.00372006	0.00715318	0.0113827	0.0217245	0.0496816	0.241198	0.163424	0.0831293	0.0050116	0.000386914	1.04761e-06	0.00253522	0.00625073	0.0260153	0.0777647	0.0842691	0.0489194	0.0184655	0.000944744	3.48539e-05	2.38075e-05	7.45415e-07	0.000667851	0.0169571	0.0741593	0.294711	0.117813	0.0438742	0.0316897	0.00861553	0.00354971	0.00238916	0.000430138	0.00114821	0.00479244	0.000906464	0.000130009	0.00346844	0.0468186	0.0772266	0.0356143	0.00725453	0.0490778	0.128841	0.179639	0.465204	0.526607
	0.0024459	0.00816578	0.00956773	0.0114305	0.0130786	0.00887705	0.0350687	0.0558418	0.0799756	0.084764	0.0256922	0.00171718	0.00158035	0.000137347	0.0154205	0.0100123	0.0556709	0.117441	0.0611142	0.0417168	0.0205343	0.000743615	0.000350356	9.53729e-06	7.98234e-05	0.00903234	0.0325871	0.129868	0.14363	0.0708777	0.0213267	0.0308312	0.00686157	0.00315232	0.000430782	0.00140122	0.00279253	0.00514214	0.000153251	0.000996197	0.0265647	0.0579127	0.0725542	0.0114911	0.0864239	0.137207	0.121014	0.205187	0.332863
	0.00134018	0.00582267	0.00399766	0.00439772	0.00292193	0.00142389	0.00334197	0.029881	0.0377967	0.105183	0.0553659	0.00590979	0.00443312	2.0759e-05	0.00755421	0.0039079	0.0238862	0.090121	0.0795799	0.100101	0.0361372	0.00676043	0.00401859	6.37384e-05	3.30537e-05	0.00356547	0.0169907	0.035578	0.138733	0.0550181	0.0207564	0.0306711	0.00752311	0.0090797	0.00067723	0.000383896	0.00264597	0.00438855	0.000140511	0.000420993	0.00632118	0.0914034	0.127271	0.0264862	0.15501	0.0944211	0.0733718	0.0966581	0.0923719
	0.0021296	0.00779472	0.00842271	0.00769302	0.000846112	0.00062249	0.00181355	0.0199368	0.0415263	0.0946635	0.106091	0.0164662	0.00792946	0.000192101	0.000880762	0.00370477	0.0103775	0.0591127	0.116189	0.126362	0.0970911	0.0215815	0.00322851	0.000571612	3.96075e-07	9.82758e-05	0.00399133	0.0196421	0.129261	0.0823917	0.0465881	0.0474936	0.0370765	0.0159914	0.00221577	0.000153904	0.00636148	0.00127585	5.58513e-05	3.32464e-05	0.0048042	0.068278	0.115831	0.123472	0.0907936	0.195663	0.0774796	0.0228344	0.0263706
	0.0090252	0.0159868	0.0105586	0.00654697	0.00238048	0.00178357	0.000748579	0.00383312	0.0531603	0.106613	0.173121	0.0410776	0.00815748	0.00465915	0.000412411	0.00556565	0.00382192	0.0189673	0.0843176	0.180356	0.16731	0.0767044	0.00255879	0.00818762	0.000190871	1.78949e-06	0.00187841	0.00712524	0.183426	0.165458	0.0698491	0.0766606	0.0331141	0.0150753	0.00400549	0.000240582	0.00207127	0.000590563	0.000557108	6.98006e-05	0.00232957	0.0892945	0.17142	0.265858	0.152185	0.189503	0.0833974	0.0062419	0.00659382
	0.0162894	0.0340135	0.0119532	0.0165219	0.00467452	0.000912139	0.000386545	0.00163003	0.0567194	0.13792	0.190044	0.1036	0.0108896	0.00882504	4.91597e-05	0.00259012	0.000650872	0.00673934	0.0938692	0.167875	0.154838	0.092882	0.0219157	0.00518535	0.00152545	1.33395e-06	0.000146819	0.000918111	0.0867351	0.15102	0.240458	0.0921014	0.0590352	0.0177841	0.0127383	0.000907314	0.000449993	0.00044988	0.00116511	6.31103e-06	0.000532437	0.0272557	0.123073	0.258352	0.0904435	0.330559	0.146232	0.0109327	0.002452
	0.0276374	0.03754	0.0937379	0.0274455	0.00251723	0.000344493	0.000388341	0.00171972	0.024507	0.0603562	0.214944	0.139388	0.0294094	0.00597912	0.000501371	0.00118925	0.000343038	0.00110052	0.0514723	0.109619	0.154108	0.0520617	0.0297275	0.00173525	0.00209653	1.15639e-06	6.07007e-05	0.0034858	0.0353433	0.131734	0.304631	0.106981	0.0900816	0.0248927	0.00993374	0.000539726	0.000117586	0.0010285	5.67212e-05	4.36977e-05	0.000149343	0.0105931	0.129848	0.176408	0.230467	0.256828	0.100456	0.0307699	0.000628031
	0.0140125	0.0270285	0.0607104	0.0373929	0.0091815	0.0026778	0.00109525	0.00100251	0.00599403	0.0687827	0.121573	0.132747	0.0252093	0.00277203	0.00108903	0.00102357	0.00217993	0.000208975	0.0104416	0.0725496	0.11079	0.0556251	0.0284088	0.0515796	0.0113908	1.24212e-05	4.52871e-06	0.0121975	0.0110001	0.212859	0.179848	0.117735	0.117741	0.0457991	0.0146454	0.000778306	1.30186e-05	0.000835616	0.000347426	8.58761e-05	1.70417e-05	0.00272596	0.0627121	0.154327	0.152168	0.0997997	0.285522	0.0178819	0.00256778
	0.0368157	0.0346543	0.0736648	0.072933	0.0188652	0.0155248	0.000913225	0.00195664	0.00409812	0.0724744	0.111134	0.127153	0.0568591	0.00265246	0.00172282	0.000305295	0.00263632	3.13536e-05	0.00530509	0.123091	0.0755909	0.0881531	0.0486101	0.23909	0.019599	0.000635578	5.14231e-09	0.00587723	0.0116455	0.233757	0.254642	0.204511	0.11867	0.0745919	0.0102289	0.00466334	3.6406e-05	0.000182958	0.000312125	0.000160944	2.66537e-05	0.00158527	0.0573219	0.208015	0.187625	0.270547	0.235246	0.0466539	0.00816176
	0.0295215	0.0250874	0.0645494	0.0316916	0.0273843	0.00841634	0.00592741	0.00286335	0.00724223	0.045791	0.0723679	0.153538	0.0956951	0.00572403	0.00276326	0.000647613	0.00494769	0.000176068	0.00166723	0.0417415	0.1302	0.335019	0.0806431	0.252908	0.0513178	0.0353547	5.21001e-08	0.00031879	0.00584838	0.0609644	0.237875	0.292383	0.0620212	0.0981132	0.00449936	0.00166838	3.29545e-05	2.4562e-05	0.000254757	0.000227827	0.00012877	0.000964948	0.0169129	0.157647	0.174821	0.16613	0.167394	0.0424002	0.00246762
	0.127539	0.0134887	0.00913492	0.0116061	0.0341877	0.0302331	0.0110787	0.00396486	0.00185914	0.0110994	0.0777791	0.107018	0.087857	0.0081339	0.00426883	0.00437282	0.00365192	0.00298877	0.000542426	0.0475683	0.0487618	0.295511	0.262992	0.216399	0.142997	0.00617971	0.000420335	4.56295e-08	0.000941639	0.00996691	0.26437	0.161674	0.0634395	0.0735809	0.0130041	0.000913407	5.41914e-05	3.32839e-06	0.000219251	0.000199943	0.000305639	0.000434735	0.00942722	0.0979274	0.224639	0.341965	0.0922727	0.0230955	0.00213161
	0.0776901	0.00514206	0.00154795	0.000607571	0.00456926	0.00918767	0.0197195	0.0033999	0.00510753	0.0123138	0.0703433	0.0764118	0.125089	0.0184754	0.0058631	0.00773684	0.00295358	0.00365397	0.000398706	0.0546143	0.0316353	0.0996277	0.162604	0.109071	0.0611235	0.000292538	0.000843316	4.94368e-07	0.00259663	0.0070218	0.227537	0.183121	0.10513	0.0677915	0.022083	0.00235191	0.000142768	2.38267e-06	0.000790265	0.000189813	0.000177761	0.000191355	0.0104574	0.0694614	0.172174	0.208273	0.097408	0.0396132	0.00178295
	0.0643852	0.00231415	0.000198431	0.00188674	0.00138138	0.00757426	0.0102433	0.00464113	0.00665977	0.00331567	0.0249131	0.0476797	0.126397	0.0588262	0.0239199	0.0325086	0.00540163	0.0147451	0.000535549	0.00688491	0.0326377	0.0602581	0.128693	0.104566	0.058779	0.00665817	0.000700693	4.45578e-08	0.000791662	0.00694561	0.0763942	0.113193	0.0928542	0.0487479	0.0728073	0.00462855	0.000758412	9.85914e-05	0.000590517	0.00038793	0.000165456	0.0008697	0.00234602	0.0309125	0.19512	0.132874	0.0551271	0.0283478	0.0128062
	0.0567034	0.00827665	0.000130559	0.00025489	0.00173982	0.00586144	0.0105828	0.0072474	0.00367884	0.00130642	0.00774682	0.043077	0.120928	0.23674	0.0480141	0.0302912	0.011674	0.00593915	0.000838721	0.000411462	0.0245137	0.0277673	0.134457	0.0142122	0.0555491	0.0302028	0.00038793	0.00023902	6.42063e-05	0.00368947	0.0119703	0.112028	0.139061	0.0940156	0.10491	0.00866148	0.00225111	0.000264741	0.000228516	0.000603331	0.000102141	0.00282813	0.00353666	0.0223177	0.108321	0.100948	0.032699	0.0236484	0.0503591
	0.106898	0.0184054	0.000267851	0.000195921	0.00516957	0.00744874	0.00902574	0.0080978	0.00214377	0.00144312	0.00248212	0.0201326	0.0795724	0.147739	0.0969265	0.0207357	0.00783799	0.00860551	0.00245976	7.02977e-05	0.0111405	0.0163431	0.0874017	0.0126938	0.0228869	0.0292984	0.00193199	0.000876752	1.72396e-05	0.00549645	0.00344107	0.0828225	0.168835	0.107831	0.0748522	0.0405818	0.0051642	0.000267765	0.000113834	0.000510482	0.000401597	0.000755174	0.00216519	0.0137421	0.045113	0.0663838	0.0492735	0.0236429	0.0504989
	0.145497	0.0269417	0.000519557	0.000515363	0.00317905	0.00863785	0.0069458	0.0043075	0.00285328	0.00267213	0.000832641	0.0190022	0.0971518	0.192969	0.210979	0.016874	0.00788681	0.00954778	0.00668483	0.000262435	0.00447666	0.00580923	0.0656659	0.0542937	0.0146262	0.0721276	0.00652399	0.00188804	4.53504e-05	0.000972199	0.00217892	0.0619955	0.113918	0.20198	0.113335	0.095428	0.00451853	0.000341214	9.84892e-05	0.000468909	8.79105e-05	0.000424462	0.00298231	0.0156058	0.0162551	0.0735705	0.0645883	0.0393697	0.0487105
	0.240733	0.0552127	0.0063528	0.000712721	0.00213958	0.00513284	0.0133021	0.00534278	0.00693762	0.00084531	0.000778038	0.0182514	0.064529	0.242305	0.223749	0.0300253	0.00633569	0.00879498	0.00680883	0.00138759	0.000960991	0.0260013	0.034334	0.0288715	0.011979	0.0282054	0.0148227	0.00185099	0.000389436	0.000730408	0.00408637	0.0169155	0.152436	0.207898	0.119244	0.0992802	0.0143068	0.00134936	0.00010496	0.000155906	0.000285678	0.000985145	0.00203492	0.00442098	0.0179413	0.0514861	0.185648	0.157627	0.0997476
	0.348589	0.133104	0.0167793	0.001573	0.00235167	0.00242448	0.00147792	0.00876231	0.00587179	0.0041618	0.00157947	0.0190925	0.0757545	0.158736	0.150522	0.0532235	0.00558871	0.0199026	0.0105099	0.0107344	0.00845897	0.0397033	0.0114645	0.0238411	0.0201098	0.0119362	0.0266818	0.00447909	0.00297932	6.27007e-05	0.00938725	0.0110983	0.180262	0.281199	0.11773	0.149215	0.0294467	0.00578378	7.31953e-05	0.000173771	0.000320154	0.000932755	0.00188183	0.0019584	0.00699051	0.084069	0.168152	0.122707	0.1288
	0.287059	0.188875	0.0262528	0.00588792	0.00105279	0.000235679	0.000404677	0.00205256	0.00314391	0.00247428	0.00106227	0.0065012	0.0983198	0.131484	0.233331	0.0809881	0.00977377	0.018943	0.0212008	0.0101873	0.00301875	0.0199893	0.0076413	0.0296705	0.0198347	0.00904007	0.0182723	0.00780092	0.00291439	0.000289945	0.00152673	0.020319	0.118309	0.136579	0.23151	0.11981	0.0812168	0.00232454	0.000213263	0.000294231	0.000409674	0.000150949	0.000512823	0.00155751	0.00248309	0.0226776	0.107333	0.156078	0.230931
	0.225797	0.148238	0.0348734	0.00976842	0.00215904	0.000648889	0.000244489	0.000253536	0.00290819	0.00495047	0.0022543	0.00458226	0.0426624	0.163536	0.173653	0.0800733	0.0145338	0.00918028	0.0214307	0.0218433	0.0240581	0.0214513	0.0155923	0.0191945	0.0150092	0.0036133	0.00547954	0.0113969	0.00436221	0.00129314	0.00083132	0.0514211	0.138639	0.156681	0.270625	0.131727	0.0899534	0.0101445	0.000571301	0.000146423	0.00013096	6.38883e-05	3.16959e-05	0.000485744	0.000884817	0.0119239	0.0882782	0.123737	0.181919
	0.107022	0.113036	0.0715965	0.0205618	0.0108923	0.000635314	0.000400488	0.00113655	0.00153687	0.00274761	0.00242534	0.00348737	0.014536	0.0865683	0.0993848	0.0678926	0.0182718	0.0133368	0.0429453	0.0210337	0.0397372	0.0345724	0.0125395	0.0051574	0.00880297	0.00404157	0.0111793	0.0437653	0.00966512	0.00428606	0.000201979	0.014499	0.039549	0.127158	0.11853	0.114962	0.0722711	0.0182099	0.000655481	5.14225e-05	0.000430791	5.5733e-05	0.000105328	0.00015162	0.00124283	0.00611305	0.034693	0.128015	0.11458
	0.127818	0.0688635	0.0785529	0.0355821	0.032791	0.00235464	0.00124762	0.00100064	0.00139073	0.00159715	0.00202144	0.00275577	0.00553716	0.043133	0.109539	0.116654	0.0172076	0.0164125	0.0373248	0.023915	0.0620048	0.0161869	0.0221184	0.0130809	0.0086742	0.0102034	0.00709003	0.0519941	0.0128714	0.0165889	0.00181404	0.000122923	0.0140584	0.0674344	0.128364	0.124936	0.0998783	0.0724336	0.00506856	0.000331633	0.000198258	3.6101e-05	1.59904e-06	7.76602e-05	0.000597103	0.00265746	0.0385822	0.11582	0.151227
	0.0787698	0.129295	0.0453434	0.0311692	0.0505347	0.0138034	0.00225717	0.000573145	0.000910282	0.0015834	0.00102054	0.00112773	0.0028136	0.0191454	0.107932	0.130782	0.0356103	0.0136965	0.0424942	0.0389319	0.0347944	0.0531785	0.016287	0.0083109	0.00624632	0.00785281	0.00650302	0.0110149	0.0452228	0.0464391	0.00109729	2.21065e-05	0.00451155	0.0330046	0.0760814	0.0868669	0.0828008	0.0605593	0.00914359	0.00153224	0.000111361	5.134e-06	1.5998e-05	0.000113444	0.000828812	0.00188188	0.0161724	0.126504	0.147225
	0.0409412	0.0714371	0.0534916	0.0322503	0.0488939	0.028182	0.0160792	0.00164288	0.000580834	0.000706832	0.000479999	0.0005714	0.00153561	0.00606373	0.0782733	0.0787637	0.0703489	0.0196526	0.0417307	0.112545	0.0463821	0.078727	0.0110356	0.0109977	0.00259282	0.00450759	0.0212021	0.0174956	0.0466427	0.0056865	0.00192973	7.74866e-05	0.000304193	0.00192781	0.0315363	0.0915592	0.0942358	0.108951	0.0305764	0.00138162	0.000284223	1.58298e-05	7.52309e-06	9.42752e-05	0.000808719	0.00186571	0.0173927	0.0590062	0.0868173
	0.0332654	0.0330272	0.049824	0.0570821	0.0575481	0.0744769	0.0264429	0.0117197	0.00324517	0.000876505	0.00185026	0.00505281	0.0106041	0.00932129	0.0294903	0.129045	0.114658	0.0476818	0.0384014	0.0827821	0.0837534	0.0744852	0.0245853	0.0290447	0.00897756	0.0127757	0.0251838	0.0169639	0.0438041	0.010758	0.00317123	0.000102692	8.06533e-05	0.00388284	0.0110725	0.0832749	0.136525	0.136757	0.0611017	0.00270574	0.000372587	0.000167937	8.3168e-05	2.71665e-05	0.00072301	0.00178337	0.00398401	0.0175656	0.0667634
	0.0609995	0.0462068	0.0415997	0.0583755	0.0415509	0.0723494	0.0292568	0.0142782	0.00778204	0.00257807	0.0139135	0.0129335	0.0152848	0.00610873	0.016204	0.0664093	0.153751	0.0731927	0.0607395	0.0789344	0.102776	0.0458423	0.0616743	0.0197552	0.00690414	0.00691279	0.00906799	0.00884799	0.0156839	0.0836288	0.00602992	0.000427546	6.43088e-05	0.00636579	0.0226151	0.104742	0.158748	0.234128	0.0700474	0.00369361	0.000726246	0.000286106	7.02383e-05	6.43568e-05	0.000157579	0.00132038	0.00351923	0.0136641	0.0557037
	0.097526	0.028479	0.0167823	0.047448	0.0420603	0.0290641	0.0377807	0.0253809	0.0161381	0.0142653	0.0756457	0.0434254	0.0195014	0.0102728	0.0142737	0.0903425	0.0781437	0.206011	0.0527235	0.0967728	0.109453	0.138207	0.0636099	0.00299263	0.0112457	0.012347	0.00744434	0.0062159	0.00309851	0.0382392	0.0130198	0.0104406	0.000569451	0.00562937	0.118538	0.105757	0.190509	0.203779	0.0510621	0.0141863	0.00106413	0.000994027	8.34069e-05	5.57893e-05	0.000123247	0.000508256	0.00264298	0.00884944	0.0605194
	0.0448264	0.0457417	0.0337033	0.0404445	0.0236618	0.0196111	0.0167534	0.0114665	0.015564	0.0137647	0.0435928	0.122229	0.0463644	0.0140094	0.00655357	0.0342617	0.201473	0.172552	0.0824049	0.082986	0.0974063	0.0686328	0.0708171	0.00306304	0.00619854	0.00835216	0.00488137	0.0136926	0.000844732	0.00487876	0.0237034	0.0387608	0.0191187	0.0285672	0.242179	0.407019	0.425109	0.224284	0.0796378	0.00551133	0.00135535	0.000939372	5.82271e-05	0.000135555	2.85727e-05	0.000237798	0.0020323	0.0174694	0.0479292
	0.0299794	0.0324541	0.0337041	0.0134073	0.014665	0.0214765	0.0132729	0.00989475	0.018588	0.0133174	0.0262714	0.139937	0.0526498	0.0124322	0.00878584	0.0234059	0.119781	0.0929826	0.116883	0.0515468	0.0576687	0.101394	0.0336279	0.00949272	0.00219606	0.00809844	0.00945249	0.00783442	0.000826855	0.00144004	0.04578	0.0358532	0.116757	0.072724	0.234319	0.232473	0.27668	0.308251	0.244933	0.0318852	0.00264886	0.00168914	0.000172811	0.000168512	6.03657e-05	0.000172195	0.000994195	0.0172924	0.0840251
	0.0205784	0.0204474	0.0247344	0.015824	0.0111345	0.00607146	0.00349875	0.0117456	0.0166736	0.0237702	0.00965058	0.0100716	0.00933472	0.00514409	0.0084216	0.0221591	0.0739532	0.069205	0.249687	0.0275664	0.0735717	0.0813541	0.0433953	0.0268511	0.000667554	0.0119526	0.00492067	0.00264835	0.00177765	0.00135689	0.050716	0.0372418	0.0792198	0.0478926	0.07319	0.187732	0.15725	0.0625031	0.0979532	0.0307037	0.0134527	0.00439035	0.000861597	6.68669e-05	2.62383e-05	3.15017e-06	0.000435447	0.012876	0.0467567
	0.017672	0.00856785	0.00693508	0.00788029	0.00582341	0.00385902	0.00256035	0.00504762	0.0142989	0.00877263	0.00549477	0.00517459	0.00643633	0.00522777	0.00740314	0.014421	0.0379463	0.0903459	0.100894	0.0285732	0.0422261	0.0834494	0.108436	0.027824	0.00198796	0.00156077	0.0029516	0.00118064	0.00241696	0.00400552	0.0188734	0.0828807	0.0358048	0.0671758	0.00303519	0.0311022	0.048544	0.0129941	0.0237139	0.0457767	0.0435933	0.0173753	0.00160707	0.000123025	2.12764e-06	1.48898e-05	0.000236376	0.00476889	0.0318311
	0.0426811	0.0077778	0.0119392	0.00406837	0.00636981	0.00390628	0.00354974	0.0025449	0.00134482	0.00444621	0.00782824	0.00613533	0.00801863	0.00654034	0.00271216	0.00915578	0.012124	0.083103	0.0644614	0.0705898	0.0240527	0.0637176	0.0903615	0.0419069	0.00353333	0.000383455	0.00270356	0.00140156	0.00410162	0.00161299	0.0380118	0.101858	0.0194051	0.0030762	5.4279e-05	6.09768e-05	0.00469552	0.012893	0.0670485	0.126042	0.0880977	0.0315108	0.00163888	4.46236e-05	3.59625e-05	1.47097e-05	2.87745e-05	0.00264738	0.0169591
	0.109162	0.00711402	0.0104663	0.00408941	0.00574877	0.00466282	0.00154476	0.00134561	0.00365436	0.0105512	0.00302181	0.00913922	0.0126889	0.0112807	0.0120691	0.0115993	0.0106449	0.0417089	0.0555289	0.164122	0.0244239	0.0831234	0.104219	0.0600378	0.0102633	0.000580493	0.00254227	0.00170639	0.00604584	0.00274624	0.0220034	0.0953074	0.00623955	0.00212864	4.6462e-06	6.18075e-08	0.000477491	0.036381	0.149063	0.176999	0.0827392	0.0477279	0.00606139	7.28955e-05	1.78117e-06	1.82007e-06	9.28671e-06	0.00186333	0.0161829
	0.237681	0.0315273	0.00498275	0.00498494	0.00681217	0.00746908	0.00314283	0.00401326	0.0020594	0.00199187	0.00267657	0.0222866	0.0175884	0.0189619	0.00661706	0.00312869	0.00430068	0.011627	0.0646242	0.082955	0.0533886	0.0435858	0.0898368	0.0775694	0.0109112	0.00108351	0.00238983	0.00303537	0.00388082	0.00688194	0.00937079	0.0248908	0.00689155	0.00231935	0.000367566	0	0.000563789	0.0575956	0.0978777	0.289701	0.12172	0.048541	0.014197	0.000341513	2.39684e-06	3.37605e-06	1.42346e-05	0.00254053	0.00587332
	0.149028	0.182434	0.0100246	0.00612074	0.00279911	0.00229759	0.00456146	0.00389363	0.0030483	0.00156745	0.00142827	0.00395928	0.0126162	0.0114581	0.00586566	0.00143714	0.00129245	0.00569342	0.0474986	0.0655121	0.106181	0.0428727	0.123636	0.0745322	0.0214282	0.0008444	0.000818005	0.00133138	0.000771114	0.00610305	0.00514096	0.00637619	0.00536404	0.0012071	0.000154867	7.3482e-06	0.000335863	0.0583234	0.154506	0.13627	0.123317	0.0890666	0.0206801	0.000285366	4.60818e-05	9.22077e-06	0.000181333	0.00474444	0.00701621
	0.121262	0.153816	0.1008	0.00285392	0.00174914	0.00045874	0.00436035	0.00900425	0.00705181	0.00436471	0.00212262	0.00314041	0.00871735	0.00585906	0.00379692	0.00257629	0.00237381	0.00334196	0.0176545	0.0637727	0.107489	0.042541	0.111757	0.0857984	0.109595	0.00146532	0.000880983	0.00319353	0.00037511	0.00207016	0.0030882	0.00420765	0.00571629	0.00112609	0.00426002	0.000922035	5.2772e-05	0.0355016	0.0500859	0.155682	0.241816	0.155628	0.040175	0.0036326	0.00139238	0.000115578	0.000493185	0.0013522	0.00772389
	0.190362	0.115267	0.0597142	0.0658564	0.00369869	0.0053551	0.0119677	0.05066	0.0308007	0.0262867	0.0076946	0.00665748	0.00553537	0.00275575	0.00198699	0.0026837	0.00621196	0.000983199	0.0031525	0.0795479	0.0698241	0.0771205	0.112874	0.105632	0.11731	0.00504789	5.50126e-05	0.0011966	0.000776969	0.00244851	0.00523585	0.00504152	0.00403729	0.00168989	0.0014343	0.000427007	5.6675e-05	0.0138185	0.0769541	0.265758	0.247101	0.192481	0.104541	0.032053	0.00329267	7.6766e-05	8.98458e-05	0.000409886	0.000557869
	0.15705	0.140041	0.0488859	0.0303082	0.141575	0.0334895	0.0266916	0.0577743	0.026188	0.0319376	0.0148793	0.0043164	0.00122518	0.0103458	0.0074694	0.00503405	0.00383305	0.000520835	0.00635701	0.0414282	0.045269	0.134238	0.14454	0.172332	0.140769	0.0145088	0.000293756	7.39356e-05	0.000312796	0.00469224	0.00628062	0.00932864	0.00657643	0.0157234	0.00118166	0.000567705	3.09716e-05	0.00545908	0.146692	0.254035	0.304153	0.299467	0.116289	0.0437281	0.00230556	6.84758e-05	3.25907e-05	2.78346e-05	8.12572e-05
	0.0728799	0.0790489	0.0676061	0.053156	0.126962	0.304503	0.131318	0.0352149	0.0187829	0.0152088	0.0132179	0.00169165	0.000725074	0.00432998	0.00917889	0.00350176	0.00548598	0.00277828	0.00227764	0.0247341	0.0575057	0.151703	0.124585	0.297744	0.104303	0.0473654	0.000343578	6.28636e-06	0.000251923	0.00232068	0.00706609	0.00970007	0.00847972	0.0150298	0.00165264	0.000604907	4.71534e-07	0.00034954	0.134693	0.181229	0.578739	0.268546	0.149902	0.0775384	0.00347341	7.22431e-06	5.23042e-06	8.95924e-06	3.62046e-07
	0.00167479	0.028564	0.0654876	0.212962	0.223807	0.252989	0.237789	0.0499834	0.0104227	0.00457707	0.0120902	0.00196903	0.00312846	0.00132808	0.000970137	0.00476311	0.00386132	0.00109332	0.00178464	0.00454243	0.0834853	0.104185	0.14983	0.150191	0.161189	0.0764092	0.00154921	2.5066e-05	3.91351e-05	0.00020268	0.00334485	0.00670505	0.00825203	0.0116438	0.000293276	0.000322436	1.78638e-05	0.000133791	0.0909942	0.142946	0.64807	0.379679	0.134116	0.0742674	0.000943257	9.85091e-06	8.37684e-07	7.4808e-10	1.9085e-06
	0.00219618	0.00137018	0.0530877	0.240151	0.314705	0.314077	0.237861	0.193191	0.0114203	0.00389141	0.00352044	0.0056979	0.00266455	0.00135457	0.000705154	0.00549239	0.00645846	0.00173328	0.00241371	0.00429212	0.0841075	0.0871994	0.143959	0.148314	0.221673	0.123522	0.00762656	0.000245296	1.69888e-05	0.000457359	0.00497349	0.00982961	0.0132565	0.00743603	0.0055297	0.000193038	0.0010766	0.000147323	0.0430455	0.216947	0.568268	0.345183	0.231741	0.0898483	0.000974837	5.97684e-06	4.32249e-07	2.0418e-05	7.92949e-05
	0.00178326	0.00184063	0.00546407	0.0935384	0.166753	0.231436	0.183063	0.0775684	0.0860132	0.00685028	0.0126324	0.0129846	0.0041173	0.00190651	0.00089309	0.000852247	0.00370794	0.00425059	0.00503606	0.00656994	0.0201661	0.103577	0.168652	0.202529	0.165834	0.102869	0.0323954	0.000223055	9.12551e-06	0.000108608	0.00207165	0.0122763	0.041108	0.00874285	0.0229118	0.00193265	0.00178029	0.00110516	0.0100792	0.174772	0.754222	0.339871	0.134375	0.0650313	0.00155856	2.05456e-05	8.0492e-06	6.34916e-05	0.000344876
	0.000462615	0.000837991	0.000919932	0.00576196	0.0802928	0.104858	0.166571	0.0650848	0.0964404	0.0896299	0.00856755	0.00859678	0.00599926	0.00156291	0.001765	7.98318e-05	0.00087461	0.0024787	0.00236923	0.00612747	0.0187223	0.110889	0.0736658	0.190236	0.0887219	0.103779	0.0732981	0.00036551	1.55986e-05	7.02121e-06	8.23861e-05	0.0209621	0.0308836	0.027131	0.0239669	0.00839766	0.00680391	0.00558687	0.00378828	0.129949	0.449668	0.47657	0.0809608	0.0427407	0.00446918	0.000135915	1.68633e-05	0.000714621	0.000256271
	0.00344101	0.000943554	0.000573989	0.000401014	0.00329068	0.0377821	0.0743467	0.0531862	0.0687732	0.104341	0.109677	0.0151486	0.014291	0.00219388	0.000733787	0.000139418	4.94126e-05	0.000247163	0.000971271	0.00414739	0.00755281	0.0482464	0.105955	0.180071	0.0983625	0.199601	0.0433804	0.00172057	8.71655e-06	2.1843e-05	6.81964e-06	0.00305974	0.021265	0.0627833	0.0155155	0.0422937	0.00740156	0.00342729	0.00490938	0.0362517	0.31869	0.271567	0.100965	0.0391322	0.00350152	0.0005591	0.000131597	0.00100931	7.1063e-05
	0.00205571	0.00214499	0.000411999	0.000302669	0.000100905	0.00461201	0.0670665	0.111132	0.0957382	0.110295	0.0946175	0.109683	0.0178112	0.00478896	0.000493516	0.00023883	0.000203464	5.29921e-05	0.000491954	0.00511335	0.0105782	0.0236464	0.0583192	0.0694204	0.127028	0.0922062	0.0448011	0.0197586	6.45175e-05	5.61724e-06	1.36637e-05	0.000453335	0.0181105	0.0960153	0.0151407	0.0438593	0.0113922	0.00879687	0.00883707	0.0183698	0.117677	0.22626	0.0591802	0.0279452	0.00708122	0.00351644	0.0010568	0.00396104	0.000463869
Panel e	SOFI order 4 image
Pixel values	0.00156399	0.0798035	0.00616119	0.0886727	0.157265	0.0341547	0.0394059	2.68741e-05	2.05609e-08	1.342e-06	4.45302e-06	0.0081918	0.0549096	0.430109	0.749157	0.408143	0.0383097	0.00793541	3.1665e-05	2.04944e-08	2.54928e-06	0.00449207	0.0246836	0.0726104	0.00570703	0.00737065	0.0716242	0.0094127	0.00972858	0.000563447	0.00808357	0.329724	0.0322331	0.000575237	1.50766e-07	0.00135769	0.00829878	0.584806	0.011738	0.261597	0.364225	0.0600943	0.00733111	1.92887e-06	1.87516e-06	0.00126054	0.00689825	0.0207477	0.0346335
	0.00145662	0.0288262	0.00739013	0.106243	0.0646325	0.0265581	0.03039	0.000219289	0.000311009	9.65959e-06	3.71919e-05	0.0564446	0.214	0.0622457	0.191465	0.440843	0.0439555	0.0254019	6.13283e-06	8.40396e-09	8.23211e-07	9.67334e-05	0.026657	0.043093	0.0503154	0.0239238	0.0759158	0.0874577	0.00629871	0.000245102	0.0284718	0.0860357	0.0350846	0.00196945	8.17327e-05	0.00129065	0.00305281	0.122759	0.0772247	0.0379974	0.150453	0.101702	0.0118856	0.000189168	7.43041e-06	0.000186668	0.0216326	0.00835237	0.00896511
	0.00605711	0.00767921	0.00884859	0.00411299	0.0911223	0.162651	0.00816819	0.0160304	0.020686	0.0443252	0.00028504	0.00613371	0.164902	0.215174	0.280635	0.143	0.258447	0.0340673	0.000502173	1.70892e-06	4.6636e-07	2.79996e-06	0.0284469	0.0308269	0.0777958	0.0314092	0.0237335	0.0977712	0.00907496	0.0363579	0.00171047	0.0305618	0.0661073	0.00107559	0.00037555	0.00138812	0.0181879	0.047397	0.0440346	0.0213547	0.112631	0.0768481	0.00274409	0.000701168	1.68066e-06	0.00126638	0.00335028	0.0296709	0.0319006
	0.0021062	0.00374941	0.00172486	0.00290796	0.181573	0.12676	0.0146268	0.137939	0.0287744	0.0107825	0.109382	0.0591163	0.02357	0.125817	0.0678506	0.102127	0.182905	0.0564317	0.00604791	4.99615e-08	4.88382e-09	3.74548e-08	0.00249457	0.0191685	0.220573	0.00491499	0.0132007	0.14398	0.00955025	0.0164372	0.0010527	0.014835	0.101851	0.00411936	0.00235761	0.00108397	0.0333452	0.00464468	0.128455	0.0217187	0.156864	0.202968	0.00410159	0.00148903	1.55495e-05	0.000507927	0.00376653	0.00300831	0.0161149
	0.000988708	6.18324e-05	0.00325552	0.00125274	0.0564222	0.00403099	0.297769	0.325105	0.254967	3.06814	0.0152181	0.110611	1.64044	0.0970225	0.00765255	0.199773	0.0944005	0.0495081	0.0101939	5.62172e-06	7.57326e-08	1.05153e-06	0.000317839	0.006406	0.155268	0.0614793	0.00242506	0.0774929	0.0137099	0.0181106	0.00598464	0.00621051	0.0620756	0.0227442	0.00339809	0.00062976	0.0197827	0.0099518	0.0785999	0.0248028	0.225172	0.208908	0.016703	0.00181956	1.01752e-06	0.000411107	0.0092231	0.0136895	0.0141361
	3.88653e-05	1.44912e-06	0.000656035	0.00135678	0.0688034	0.0478676	0.0599431	0.353351	0.385158	0.0696609	0.0694285	0.312804	0.0026919	0.00480975	0.0140718	0.17631	1.07197	0.76424	0.0937826	0.000237932	1.61483e-09	3.32495e-08	5.81958e-06	0.0471024	0.0789032	0.0968222	0.0203707	0.0224283	0.221829	0.00298508	0.0100123	0.0176228	0.0412256	0.178996	0.000728996	4.31399e-05	0.000118673	0.000182379	0.0349875	0.121615	0.0451354	0.37098	0.0850276	0.00399141	1.05761e-05	0.000546996	0.000827067	0.0173696	0.0109344
	2.63617e-07	7.73154e-05	0.0030142	0.00481095	0.0547062	0.163363	0.0286593	0.387283	0.0613216	0.00100884	0.00152174	0.00323056	0.0016033	0.0131966	0.0186243	0.157744	0.25769	0.526085	0.0814527	0.000443415	2.17159e-09	4.70488e-08	6.23139e-07	0.036506	0.459173	0.138076	0.0450782	0.101244	0.247617	0.00287451	0.0210555	0.01565	0.0440571	0.066753	0.0023888	0.00021334	1.1457e-05	8.10902e-05	0.0310228	0.0180844	0.125672	0.622108	0.109763	0.00303297	0.000152413	2.25739e-05	0.000575293	0.00684257	0.0150317
	3.5826e-08	0.000133836	0.00177737	0.012562	0.279544	0.682482	0.47642	0.541413	0.016625	8.29418e-05	0.000107884	8.49346e-06	0.000277291	0.0109213	0.0447739	0.231076	0.431934	0.355088	0.165587	0.013173	1.87082e-06	6.58828e-09	2.90215e-08	0.00110558	0.411498	0.347394	0.0617495	0.00308607	0.0762849	0.0162737	0.0822838	0.00878006	0.0218297	0.152421	0.00584403	0.000375566	4.12881e-05	0.000732577	0.00407751	0.0455735	0.0213235	0.40901	0.0234489	0.0049439	0.00191927	1.37952e-05	0.00359413	0.00346251	0.166415
	3.37428e-06	0.000946021	0.00177225	0.449375	0.307662	0.874855	0.0788025	0.0284114	0.0528812	5.87793e-05	6.25457e-12	1.76327e-06	9.9284e-06	0.00284205	0.0431831	0.420445	0.633987	0.38331	0.180246	0.0912985	0.000232272	9.91395e-09	7.56936e-07	0.00253316	0.142287	0.547074	0.0903955	0.0106758	0.0493633	0.19689	0.00306069	0.0184896	0.00737567	0.0611664	0.10405	0.00152543	2.33939e-07	0.000207682	0.00241786	0.276767	0.0114545	0.172919	0.213061	0.00699443	0.0282747	1.38714e-05	0.00276193	0.00131253	0.0201076
	0.000300267	0.0696648	0.127845	0.218001	0.374589	0.943976	0.0746271	0.15237	0.286036	1.24806e-05	1.467e-09	1.7265e-07	7.19699e-06	0.00081052	0.0225034	0.160379	0.142377	0.559491	0.301962	0.0971631	0.000967435	1.88437e-09	1.93765e-09	0.000184627	0.0761522	0.085739	0.454623	0.083248	0.13619	0.122759	0.00496257	0.132048	0.00324273	0.0368909	0.0362807	0.00294903	1.41221e-05	0.000404289	0.0013273	0.171419	0.0321735	0.0495646	0.351639	0.00775088	0.00063336	1.07123e-06	0.000543762	0.00659067	0.0464576
	0.00078219	0.116125	0.543332	0.375828	0.610134	0.0453946	0.185156	0.27408	0.570769	0.00940903	2.0798e-07	1.46004e-07	3.69436e-06	8.27697e-06	0.00725847	0.307318	0.116408	0.7079	2.26706	0.339207	0.00884011	4.02277e-05	4.11426e-09	1.93104e-07	0.100718	0.0267028	0.142352	0.145356	0.607481	0.234577	0.0248444	0.0389176	0.00202821	0.03057	0.0726423	0.00217909	0.00010283	2.41808e-06	0.000355957	0.0546663	0.0283315	0.0384347	0.28606	0.0515667	0.00163836	6.70029e-05	0.000919542	0.116371	0.015698
	0.00035639	0.062764	0.347592	0.24154	0.202486	0.554426	0.231932	0.250892	0.0188326	0.00128331	8.1863e-06	8.56554e-07	2.44467e-06	1.34521e-06	0.011004	0.0583271	0.358744	1.229	2.03291	1.17706	0.00775198	0.000131519	3.44159e-06	5.30238e-06	0.0100287	0.0822903	0.213813	0.243985	0.0955144	0.229148	0.230743	0.0254238	0.0039894	0.00211652	0.0389132	0.00788111	0.000418434	0.000420897	0.000784711	0.0133858	0.0383535	0.0544272	0.161644	0.00849116	0.00541631	0.0026606	0.00150964	0.0039113	0.0120714
	0.000108804	0.00109565	0.0134608	0.0395135	0.28272	0.069008	0.0259532	0.0533587	0.094467	0.0209736	7.07022e-05	2.9977e-07	3.4421e-06	2.51182e-05	0.000469471	0.00568784	0.385334	0.572606	0.732382	0.187007	0.01395	0.0112262	3.56877e-05	1.34403e-05	0.000732439	0.0299651	0.00800237	1.85574	0.480434	0.151091	0.328875	0.0446407	0.0103692	0.000769052	0.0182431	0.0533604	0.000130355	0.0005192	2.06024e-05	0.00386163	0.110966	0.0210749	0.343923	0.259936	0.0248526	0.0183998	0.00140255	0.0135347	0.00573017
	1.75971e-06	7.04694e-06	9.68564e-05	0.00123154	0.0454929	0.189572	0.0216074	0.0498884	0.085065	0.0463533	0.0209071	2.58459e-05	5.42735e-10	1.03422e-06	1.46345e-05	0.0132387	0.347944	0.339632	0.210867	0.519538	0.0333209	0.601461	1.02876e-05	7.12682e-05	0.00021613	0.0137516	0.13661	3.78421	0.59388	0.0543848	0.2656	0.060412	0.00647782	0.00420734	0.0201727	0.152859	0.00100516	0.000300486	5.45437e-05	0.00117345	0.146009	0.0788074	0.0798505	0.144049	0.0227957	0.00445284	0.00375711	0.044362	0.00713935
	0.000140904	3.62268e-06	1.24331e-06	2.36609e-05	2.11021e-05	0.0107943	0.0302058	0.104418	0.368104	0.0832552	0.00531229	3.37811e-06	7.52668e-08	1.39081e-08	2.84771e-06	0.00315543	0.161797	0.203059	0.385495	1.06137	0.114315	0.429048	0.0051983	1.76179e-05	3.88577e-05	0.011476	0.0598032	1.92011	0.639803	0.10824	0.0893259	0.0560728	0.0773661	0.000883453	0.0127983	0.0919751	0.0239871	0.000154837	2.45468e-05	0.000544115	0.0972163	0.00977265	0.130351	0.152461	0.0989445	0.0372629	0.00623268	0.000966931	0.00196384
	0.000375483	3.95373e-11	2.44001e-13	4.8193e-10	2.73815e-06	0.0843456	0.0804309	0.122531	0.492692	0.0769836	0.0203258	3.60375e-05	1.34849e-09	2.66537e-09	1.18883e-06	9.83799e-05	0.0170798	0.0931774	0.293711	0.951534	0.153506	0.101826	0.0111846	5.62128e-06	3.0795e-05	0.00837834	0.0285455	0.32823	0.357177	0.0455857	0.327349	0.121709	0.0627064	0.00518996	0.00311613	0.0844541	0.182814	0.0138005	1.77497e-06	0.000321703	0.0347092	0.0708337	0.0754023	0.407907	0.238812	0.0119755	0.0257763	0.00460133	0.00864515
	0.00857623	1.96944e-09	2.74452e-09	5.63788e-10	0.000227108	0.741148	0.177837	0.186584	0.318663	0.0703561	0.0410481	8.10685e-05	7.55738e-06	0.000411632	2.8627e-06	0.000443671	0.00613012	0.134057	0.269357	0.759853	0.481164	0.0633554	0.158703	2.38605e-05	3.27823e-05	0.000108768	0.0114196	0.118355	0.452102	0.0339467	0.233053	0.39738	0.0263271	0.00524198	0.00855321	0.0735295	0.174481	0.00100046	4.37578e-05	0.00121512	0.0201702	0.139052	0.0720671	0.675657	0.0824733	0.0301224	0.0414044	0.0313149	0.0179367
	0.0599542	6.04478e-05	2.1469e-06	8.94395e-07	1.20766e-05	0.0755619	0.276959	0.235454	0.208904	0.131858	0.11083	0.00757177	2.32152e-05	0.000212029	8.8096e-06	0.00128326	0.010223	0.0731149	0.136658	0.316567	0.270712	0.0283197	0.030228	0.00011479	2.24356e-06	4.50765e-05	0.000641986	0.118508	0.0891428	0.0948802	0.168793	0.224502	0.0280208	0.022328	0.0229147	0.0751009	0.303619	0.00785565	0.000485769	2.62912e-05	0.0119707	0.0994825	0.0474204	0.124004	0.0659465	0.0587341	0.0310767	0.0179637	0.0908982
	0.114733	0.0116473	0.000419925	6.20097e-06	2.75987e-07	0.0389396	0.241502	0.0704525	0.118623	0.247619	0.0652561	0.0739037	0.000454154	2.06579e-05	6.3918e-06	3.75781e-05	0.000120554	0.0522813	0.232885	0.22848	0.128461	0.120244	0.0115302	1.7373e-06	2.77781e-11	2.91007e-07	5.48288e-05	0.0141236	0.064504	0.112595	0.02065	0.0201028	0.0555851	0.0297541	0.0115132	0.0156593	0.419611	0.0415221	0.00162022	3.60547e-06	0.0023054	0.0699705	0.084457	0.0289329	0.0774637	0.0381231	0.104867	0.108357	0.123047
	0.582869	0.731875	0.000395401	1.04421e-05	4.79693e-05	0.00571397	0.196165	0.356625	0.298155	0.171483	0.0424536	0.0894851	0.00345787	0.000135573	5.33315e-06	0.00023479	0.000227924	0.00893475	0.0723157	0.137006	0.0783385	0.109459	0.00252569	0.000127385	4.83438e-08	1.83182e-08	1.78527e-05	0.00519098	0.0417698	0.0128775	0.00140928	0.0124606	0.050897	0.0748683	0.0347847	0.0182089	0.0625304	0.0660926	0.00528413	3.00418e-05	0.00367683	0.0256294	0.086441	0.138568	0.0634784	0.0702779	0.0196511	0.0365257	0.0709749
	0.156876	0.142049	0.00703843	0.000125562	1.609e-05	0.000380163	0.0209405	0.146417	0.203567	0.147443	0.062261	0.207612	0.00959976	2.37947e-05	7.64775e-06	2.79078e-05	0.00104483	0.00263971	0.0649039	0.212626	0.047743	0.143041	0.00447888	0.00102519	3.29901e-07	1.0222e-10	3.87961e-05	0.000372019	0.0188944	0.00739591	0.0075332	0.0208433	0.203944	0.0955627	0.0279611	0.0179767	0.0195447	0.0812411	0.00896659	1.38459e-05	0.000530919	0.053143	0.470339	0.188193	0.16889	0.0171979	0.16491	0.293561	0.0304122
	0.292716	0.0654495	0.085596	0.00155302	3.46111e-05	0.000887027	0.00810579	0.0822161	0.320869	0.0857555	0.292588	0.0799646	0.037367	0.000154191	3.27335e-06	2.90763e-05	5.62474e-05	0.000313557	0.0755017	0.0864872	0.0905246	0.0796951	0.106033	0.0135275	1.66653e-05	3.24663e-08	9.36642e-08	0.000211344	0.00453888	0.0179545	0.0220168	0.00831709	0.0867407	0.0834629	0.190084	0.0270728	0.0403631	0.190661	0.000951981	5.37156e-05	2.3905e-05	0.0383465	0.11023	0.031285	0.376926	0.248266	0.0148211	0.0643835	0.157523
	0.471377	0.041667	0.0477268	3.12785e-05	2.98847e-05	0.000123689	0.0180833	0.117199	0.100488	0.974082	0.30938	0.0489032	0.193817	7.00169e-05	4.97945e-06	3.22188e-06	3.52234e-05	0.00032786	0.0164573	0.0561715	0.0735933	0.0383972	0.155899	0.0417178	0.000904324	1.83855e-06	2.0485e-05	6.27175e-05	0.0113636	0.00405562	0.00760134	0.0092426	0.0815221	0.336045	0.0282041	0.0302842	0.0186631	0.030562	0.00788772	2.30738e-05	1.35558e-06	0.0239422	0.362471	0.259132	0.151062	0.0180578	0.00349753	0.0823764	0.0143297
	0.166245	0.0507971	0.0744984	0.00110039	0.000855904	4.69175e-05	0.00450832	0.18572	0.196169	0.398141	0.583832	0.0439757	0.139955	0.0002213	6.07583e-06	5.89796e-06	1.87116e-05	3.70016e-05	0.000638049	0.0269284	0.0986032	0.0868728	0.458657	0.0642865	0.0179269	0.000800785	0.000743381	6.0381e-05	0.00428767	0.0240369	0.0273457	0.0642815	0.0350288	0.163392	0.18218	0.0497298	0.0202962	0.0450736	0.0531247	6.02063e-05	1.97487e-05	0.000834585	0.384492	0.0467428	0.148273	0.084352	0.0128184	0.0281966	0.0335984
	0.308014	0.142438	0.106092	0.028626	1.91294e-05	8.43498e-06	0.0144817	0.157577	0.055154	0.174002	0.29818	0.0880691	0.0477158	0.00461299	6.29284e-05	9.83199e-05	1.38072e-05	0.000147667	0.000957356	0.0203956	0.150882	0.387561	1.09051	0.105201	0.0572329	0.0132412	0.00229481	0.00275204	0.00609277	0.0277144	0.1039	0.0288697	0.085005	0.124267	0.0354705	0.335359	0.0448036	0.059212	0.071112	7.89026e-05	7.48492e-05	0.00142686	0.315713	0.303863	0.133886	0.134916	0.00327546	0.195857	0.140014
	0.29307	0.193	0.107358	0.0327855	0.000454825	4.73386e-07	0.000456153	0.00247004	0.0901427	0.281535	1.13304	0.216175	0.0277195	0.0121195	1.04727e-05	1.52727e-06	1.14753e-09	2.52696e-05	0.00213223	0.0788267	0.108246	0.213317	0.390646	1.07272	0.17993	0.0549892	0.000123605	0.000456266	0.00788227	0.0115966	0.0108481	0.0124635	0.0410631	0.086848	0.0577383	0.152108	0.0417351	0.0140958	0.0838691	0.00174473	5.79575e-05	4.21017e-05	0.077151	0.0611673	0.79915	0.0562605	0.00803327	0.0109167	0.0418982
	0.43656	0.392025	0.0990479	0.0347721	0.000834011	1.42829e-07	9.81962e-06	0.000544481	0.0228177	0.190684	0.264293	0.640909	0.0614845	0.0103207	1.9957e-06	2.69772e-07	1.00928e-06	2.22821e-05	0.000733533	0.0216311	0.155909	0.358257	0.348569	0.244182	0.454667	0.147236	0.00249009	0.000147675	0.000342938	0.00457652	0.0214624	0.00787804	0.00562315	0.0558719	0.300491	0.0940254	0.0563827	0.0147882	0.0642191	0.00444894	8.62068e-05	2.72566e-06	0.0206497	0.171428	0.969191	0.153983	0.00593061	0.0200933	0.06117
	0.41674	0.0513919	0.232337	0.0788065	0.002733	3.01566e-06	1.51947e-08	3.63476e-05	0.0158502	0.087242	0.206535	0.18694	0.0415488	0.0056373	0.000260308	2.26918e-05	4.50838e-06	2.44544e-05	0.00280353	0.00882302	0.10745	0.0870243	0.400779	0.587196	0.128577	0.181875	0.000812182	0.000164969	0.000870086	0.000770954	0.0059733	0.00858716	0.00795694	0.0074137	0.14808	0.132989	0.122575	0.0451603	0.0191159	0.0121654	2.27906e-06	1.32041e-06	0.000338041	0.202872	0.687731	0.254677	0.030196	0.0132085	0.0265257
	0.357435	0.128329	0.812577	0.175051	0.0184985	0.000105753	2.08594e-06	6.93183e-06	0.00491571	0.0903596	0.265122	0.426761	0.0661864	0.0212504	0.00241799	8.16981e-07	7.08034e-08	0.000118163	0.00109057	0.0411085	0.0765296	0.278714	1.20053	0.37539	0.137949	0.190529	0.00283845	3.14329e-05	4.87428e-05	0.000290981	0.00636556	0.00548203	0.0160527	0.0272653	0.0772609	0.077415	0.563721	0.0719699	0.0118634	0.0374887	0.000126945	9.35519e-05	0.00111664	0.326755	0.159145	0.386892	0.0528229	0.00350318	0.0117268
	0.0852064	0.392477	0.195046	0.270115	0.0334894	7.73052e-05	8.51873e-08	1.39137e-07	0.000645437	0.0412432	0.120405	0.241786	0.0352402	0.0217065	0.00221317	3.20496e-07	8.86157e-07	3.62194e-06	0.000128276	0.00279217	0.0275737	0.131101	0.846384	0.216657	0.0809943	0.0091628	0.00248971	0.000238777	3.94837e-05	1.07806e-05	0.00212572	0.096705	0.0196922	0.00872202	0.0386089	0.17151	0.295609	0.148464	0.0117165	0.0504719	0.00612229	9.74008e-05	7.42654e-05	0.137279	0.317678	0.865799	0.0157988	7.50829e-05	0.0173761
	0.0641526	0.0652999	0.20192	0.241541	0.0685351	0.0144972	5.58334e-08	1.05993e-08	7.4756e-05	0.0137614	0.172362	0.194537	0.241705	0.0433377	0.00881277	2.66115e-06	1.24577e-08	1.81932e-11	0.000160222	0.000945129	0.00996891	0.175279	0.454516	0.327563	0.300331	0.124212	0.00172271	3.03139e-05	6.98313e-05	2.28545e-06	0.000252394	0.0188783	0.00510522	0.00769714	0.00368084	0.0834165	0.0417557	0.15738	0.016927	0.00912063	0.0124254	9.79929e-05	7.58588e-06	0.00517264	0.435789	0.119766	0.00279509	0.000193804	0.002932
	0.238473	0.137701	0.42196	0.182303	0.147909	0.0123317	4.63314e-06	1.40089e-08	6.03951e-05	0.0217204	0.0919902	0.0899144	0.1322	0.0327171	0.011403	1.29422e-05	6.40282e-08	1.34612e-07	9.37439e-05	0.00492372	0.00985121	0.161749	0.181289	0.209114	0.332099	0.113198	0.00222639	0.000475745	4.72792e-05	0.000572744	0.000611337	0.00455065	0.0180119	0.0322389	0.00482976	0.0327721	0.27277	0.096541	0.0594193	0.0289792	0.01583	0.00243606	4.17516e-05	0.00396687	0.0321331	0.0111877	0.000344639	0.00056741	0.0128827
	0.0608334	0.119825	0.347181	0.29688	0.336947	0.0554149	4.29979e-05	2.29615e-07	1.8625e-07	0.00385453	0.0108261	0.0196684	0.0773866	0.0950392	0.0375414	0.00148435	3.71716e-06	3.90143e-05	2.90375e-05	0.000563771	0.0148227	0.0794233	0.200552	0.264743	0.409999	0.193938	0.133464	0.000210071	3.55639e-05	0.000164188	0.000196384	0.0194301	0.397041	0.0073088	0.00936733	0.0435773	0.116389	0.270465	0.0202964	0.0380597	0.239944	0.0257782	0.000111336	0.000213938	0.00476925	0.0446123	0.0173412	1.70877e-05	0.017762
	0.400519	0.140181	0.272876	0.271014	0.192939	0.0397858	0.000249255	5.22046e-08	5.45946e-07	0.0196715	0.0071796	0.0265486	0.035122	0.114064	0.076916	0.0531715	0.000487414	0.00184012	0.000316571	0.00020263	0.012155	0.0491383	0.0392918	0.761008	0.316568	0.404752	0.0252875	0.00500835	0.000206281	0.00210425	0.0003133	0.0138641	0.0600654	0.0090565	0.00869425	0.0198279	0.204604	0.0441132	0.0268734	0.0173633	0.11341	0.0099973	0.000107842	0.000101369	0.017324	0.0173257	0.0178904	0.00070545	0.00365282
	0.00988713	0.0345355	0.108893	0.0442614	0.132864	0.0772522	0.072006	7.67546e-06	6.53006e-07	1.3567e-05	0.00561973	0.00864418	0.0505382	0.0199281	0.137622	1.19652	0.137464	0.00072862	0.00940803	0.0071478	0.00609935	0.0115845	0.0749957	0.128264	0.303587	0.144459	0.0461495	0.0495096	0.00907037	0.0020804	0.000617562	0.00215496	0.217495	0.283876	0.113675	0.00875959	0.366925	0.0624643	0.00767675	0.00210935	0.00847194	0.0182076	0.00249115	2.83291e-05	0.00226835	1.19488	2.75641	0.118905	0.000712429
	0.000751248	0.0757807	0.0423146	0.302015	0.102159	0.0306044	0.131802	0.000762169	5.62171e-06	1.74982e-08	0.00631857	0.00682817	0.211929	0.946161	1.44575	1.25802	3.89164	0.0113922	0.00463313	0.00324343	0.00131535	0.000560159	0.0205573	0.14258	0.207064	0.263756	0.145195	0.0675402	0.00265827	0.000223567	0.00259489	0.000978385	0.394065	1.61042	0.0617909	0.0411372	0.068981	0.216039	0.0396331	0.000190806	0.00125211	0.0106788	0.00293434	0.000498515	0.0835531	2.66898	0.806721	2.23611	0.00405331
	0.00249779	0.0203505	0.107567	0.125601	0.0909174	0.404621	0.0467147	0.0119634	1.81016e-06	8.18014e-12	3.57293e-06	0.000298885	0.0316109	0.111142	0.477211	0.952806	0.73903	0.94238	0.00507387	0.000414886	0.000263087	2.59849e-05	0.0120656	0.161	0.1291	0.180042	0.236035	0.0226342	0.0399753	0.000844399	7.12341e-05	0.000519204	0.243425	0.62821	0.436508	0.162535	0.0439915	0.108079	0.00398291	0.000202285	0.00471714	0.0161943	0.00364906	0.00710899	0.30506	0.776364	2.67612	3.61589	0.045038
	0.000761718	0.00687502	0.157938	0.230026	0.0949565	0.699902	0.204191	0.0284333	4.83457e-05	3.47978e-07	1.60807e-07	1.35603e-05	0.00117664	0.075445	0.973292	0.821195	1.93235	0.161292	0.000339509	6.64693e-06	7.75146e-07	9.92961e-07	0.00230823	0.0612457	0.178416	0.33266	0.114911	0.0767568	0.000828494	6.54472e-05	0.000771332	0.00286251	0.0324346	0.454433	0.2199	0.046327	0.00322076	0.0627506	0.0126744	0.000654993	0.000565286	0.00700813	0.0103878	0.00424723	0.0648785	0.962343	0.301596	1.26385	0.0117521
	0.000762059	0.00339469	0.066593	0.196343	0.0663686	0.272898	0.530304	0.302547	7.90365e-05	3.54105e-05	6.19178e-10	6.69307e-07	0.000751606	0.0855252	0.284166	0.365189	0.380924	0.0753064	0.00174339	1.65557e-08	7.78142e-07	2.0854e-08	0.000158908	0.0128185	0.171658	0.0889734	0.119634	0.0430826	0.00232745	3.42246e-05	0.000101423	0.000136862	0.00247886	0.0632748	0.0780987	0.0148184	0.000208755	0.0286963	0.142251	0.0154564	0.000595275	0.00611324	0.053541	0.00171265	0.0639694	0.237291	1.6452	0.614218	0.00415742
	0.0005804	0.000816352	0.17667	1.22471	0.714016	0.0798888	0.392578	0.30796	0.0142411	9.51497e-08	7.97012e-09	3.10262e-07	0.00298771	0.46565	0.199739	0.832843	0.140898	0.0720032	1.18551e-06	1.87468e-05	1.00735e-07	1.02526e-06	0.000130253	0.0290886	0.136812	0.289301	0.413202	0.0447889	0.00712067	0.000137006	8.00578e-05	9.39444e-05	0.00202592	0.0509246	0.0573041	0.00843514	0.0020342	0.0118457	0.0597373	0.0536402	0.000712174	0.0295242	0.130764	0.123182	0.000756944	0.224899	5.82983	0.336721	0.000371692
	0.00373707	0.00674209	0.10484	1.25784	0.500092	0.415436	0.220647	0.0640925	0.000493798	4.78863e-08	0	7.03385e-06	0.00204426	0.0557613	0.276715	0.466977	0.291377	0.0183145	7.67235e-05	1.03691e-06	1.60703e-08	4.16519e-08	4.14454e-05	0.0393236	0.0683877	0.424603	0.846846	0.094291	0.0225599	0.0131632	2.20459e-05	0.000292928	0.00103896	0.0160997	0.125155	0.0562248	0.00073663	0.00701591	0.0538794	0.0984875	0.0851763	0.0892518	0.318184	0.0562791	0.0017346	0.0477139	1.07952	0.128011	0.000931624
	0.0115384	0.0235411	0.126964	0.268442	0.137812	1.06943	0.0927762	0.0733313	0.000933334	1.63852e-06	4.01637e-07	0.000673917	0.0332927	0.0684686	0.396223	0.274627	0.0739441	0.0517571	0.00357317	5.57166e-07	5.53372e-08	4.47378e-06	0.000245194	0.0874075	0.0646295	0.494195	0.140239	0.136347	0.0318043	0.00532279	0.000299988	0.00103305	0.000171331	0.000189311	0.00356793	0.0186057	0.00564533	0.0130959	0.0740701	0.0373235	0.422542	0.00682556	0.0632375	0.0513521	0.0109161	0.00117191	0.0027532	0.0428069	0.00435936
	0.0946344	0.0101226	0.0118891	0.0698342	0.162399	0.696687	0.341155	0.350212	0.120843	0.000271469	3.21724e-06	2.48577e-05	0.00113987	0.0104819	0.280221	0.235634	0.122865	0.067568	0.05928	0.000117866	1.5739e-06	2.34415e-05	1.59115e-05	0.00612318	0.176371	0.258688	0.365832	0.174304	0.045041	0.00817955	0.000393605	0.000122423	7.46623e-05	4.14473e-05	0.00185204	0.00785246	0.000236897	0.0012197	0.0306335	0.273628	0.160643	0.00635689	0.127858	0.0870466	0.00483533	1.12402e-05	0.00297049	0.00951863	0.00268865
	0.0279811	0.00527078	0.0247667	0.015847	0.126663	0.0771897	0.0824074	0.12983	2.49026	0.00187569	0.000410997	0.00182838	0.00687529	0.132885	0.0564766	0.408282	0.0966763	0.205202	0.060515	0.00024218	4.60779e-05	1.29514e-05	0.000322621	0.038906	0.119685	0.53363	0.323899	0.295383	0.0373667	0.00217487	0.00147311	0.000151763	0.00135686	0.000360075	0.00101615	0.00170453	0.00193237	0.00744996	0.0442022	0.133605	0.255886	0.045819	0.171222	0.139213	0.011424	0.00208591	0.002213	0.0151605	0.00909038
	0.00129641	0.0105418	0.000503151	0.00518889	0.0180518	0.0179955	0.0344532	0.123321	1.72908	0.319885	0.00139649	0.000307573	0.00298579	0.0131189	0.0391338	0.0658612	0.0731614	0.198006	0.437951	0.000164202	0.000448515	0.00012231	6.58364e-08	6.86391e-05	0.0885648	0.0640242	0.38304	0.24242	0.0923503	0.0280021	0.013089	0.00110069	0.000645526	4.86416e-05	0.000654165	0.0338933	0.00155097	0.000232271	0.000167927	0.105218	0.044261	0.254664	0.00287954	0.0348322	0.036163	0.0073822	7.58548e-05	0.0624859	0.356107
	2.6294e-05	0.00101211	0.00197644	0.000988118	0.000763804	0.0655257	0.366541	0.216696	1.0734	0.262429	0.0126961	0.000725137	5.12079e-05	0.00160323	0.00715251	0.0407131	0.393935	1.32154	0.0938821	5.48767e-05	2.42453e-05	5.84108e-08	3.87864e-06	1.07582e-06	0.00643876	0.447555	0.166815	0.067838	0.266666	0.0232347	0.021582	0.0031869	0.00152936	4.87251e-06	0.000120601	0.00169197	0.0370804	5.34215e-05	0.000801124	0.093193	0.0915927	0.0715943	0.000835407	0.0738624	0.0181209	0.0388139	0.00117811	0.970039	0.645223
	2.32281e-05	0.000759732	0.00286932	0.00321508	0.00837737	0.0395822	0.129743	0.874587	0.340425	0.259826	0.0116175	7.9851e-05	1.36403e-06	0.00220324	0.00351792	0.125943	0.383167	0.100033	0.0200123	0.00167626	5.99205e-06	1.95329e-08	1.44051e-08	4.36418e-08	0.000528855	0.014528	0.218345	0.16431	0.383677	0.0314613	0.0865711	0.00353531	0.000913823	5.75566e-05	1.8814e-05	0.00327571	0.00518583	9.62205e-06	0.000200411	0.0184439	0.191165	0.141027	0.00474676	0.0435844	0.0425847	0.0237882	0.0940005	2.08823	1.15769
	1.0416e-06	0.0016867	0.00172017	0.00984097	0.0106565	0.044595	0.0274704	0.696223	0.371109	0.145501	0.00240421	8.75513e-05	4.89262e-09	0.0015304	0.00226439	0.0256046	0.109435	0.174679	0.0520265	0.0246004	0.000216738	1.69758e-06	9.50958e-07	2.21979e-09	0.000115158	0.0167286	0.178783	0.428303	0.324356	0.0282335	0.0109114	0.00923865	0.00108432	0.00106937	0.000133474	0.000415457	0.00399137	7.6809e-05	5.3295e-06	0.000424371	0.0296081	0.0694824	0.0441213	0.00513207	0.0668437	0.324352	0.476301	3.40423	0.959254
	0.000755258	0.0108954	0.00577416	0.00423274	0.0120473	0.02032	0.0160918	0.0861863	0.107065	0.0786369	0.0348511	0.000954337	0.00088116	7.37431e-06	0.0206018	0.00351512	0.0488759	0.278274	0.0382516	0.0197625	0.0418541	0.000152009	0.000151158	9.75473e-08	4.62529e-06	0.0115018	0.0266495	0.269749	0.108312	0.0698471	0.0408435	0.0561428	0.0122702	0.00140897	0.000109981	0.000729809	0.00352315	0.00384528	0.000105556	0.000267283	0.0111938	0.0366796	0.17426	0.00672541	0.183268	0.235984	0.365304	0.310744	1.33284
	0.000613256	0.00840703	0.00491978	0.00408428	0.00290333	0.000266627	0.00301106	0.0381996	0.0180025	0.102682	0.216761	0.00395717	0.00186386	1.13641e-06	0.00545467	0.00203237	0.0138814	0.213122	0.226147	0.10259	0.0943871	0.00719445	0.00246422	3.31031e-06	1.63594e-06	0.00141403	0.00705211	0.0334532	0.223611	0.104833	0.0202022	0.0204342	0.00549024	0.00169911	0.000196479	9.11239e-05	0.00148411	0.0046822	8.35673e-06	3.0946e-05	0.00519074	0.0919417	0.307023	0.0389658	0.315203	0.106874	0.0949103	0.490215	0.0644964
	0.00134726	0.00214829	0.0176067	0.00837991	0.000184805	9.7303e-05	0.000669783	0.0153553	0.0347092	0.110625	0.0898602	0.00524977	0.00437074	1.44672e-05	0.000178298	0.00134381	0.0213991	0.116955	0.413992	0.152961	0.1448	0.0265028	0.00112343	4.88314e-05	5.01216e-10	4.00028e-06	0.00284878	0.0217118	0.27381	0.0939319	0.0366105	0.0747203	0.0398289	0.023228	0.00053949	1.75979e-05	0.00206787	0.000466091	1.41914e-06	7.49686e-07	0.00599965	0.052364	0.126554	0.0327076	0.049072	0.779542	0.203894	0.0144722	0.043558
	0.0123241	0.00363548	0.0142343	0.0249558	0.00315232	0.000387969	0.000283473	0.0008409	0.129914	0.161615	0.34628	0.0225426	0.00440694	0.00117866	3.67335e-05	0.0027611	0.000411763	0.0101406	0.195559	0.265913	0.550006	0.212781	0.000667158	0.00240743	2.28165e-05	8.04979e-09	0.000263067	0.00385001	0.222925	0.22763	0.0422986	0.115779	0.0171072	0.0182136	0.00343157	2.71962e-05	0.00298452	7.03897e-05	0.000193133	1.95063e-06	0.001552	0.23557	0.408521	0.581515	0.314711	0.69758	0.0831364	0.00439416	0.00160232
	0.0221657	0.103027	0.115881	0.00310274	0.0028489	0.000356664	5.27334e-05	0.00170299	0.113002	0.267543	0.518849	0.153997	0.00553404	0.00332066	1.52986e-06	0.000880538	9.12716e-05	0.00723187	0.138725	0.194539	0.227089	0.0400482	0.0175225	0.0051287	0.000405806	4.83206e-09	2.53561e-05	0.000217937	0.133518	0.221213	0.469631	0.144606	0.207231	0.0158886	0.0162072	0.000172451	0.000137781	7.79484e-05	0.00147655	3.53589e-08	0.000121953	0.0437431	0.142811	0.608993	0.0257161	0.473385	0.195152	0.0108748	0.0008479
	0.0586521	0.128789	0.931678	0.0251594	0.000478936	6.81599e-05	0.000116481	0.000758821	0.0253238	0.0553195	0.279466	0.175173	0.0221162	0.00169185	9.15935e-05	0.000254205	0.000170622	0.000184893	0.0344646	0.149734	0.354775	0.15417	0.00767954	0.00150656	0.00088545	2.58881e-09	2.22188e-06	0.00101681	0.0162778	0.161805	0.619242	0.0911162	0.180569	0.0100059	0.0055147	0.000144497	4.34841e-06	0.000615637	2.58089e-05	2.89776e-06	4.07229e-05	0.00703826	0.258898	0.267679	0.446539	1.04079	0.035317	0.0701284	0.000408071
	0.0128971	0.131583	0.348312	0.0721698	0.00549826	0.00124762	0.00513744	0.000677699	0.00583492	0.0784208	0.210913	0.328306	0.0417866	0.00089321	0.000160359	0.000787866	0.000742042	2.02291e-05	0.00682662	0.0892189	0.294116	0.0271147	0.0702268	0.108057	0.00426077	4.6632e-07	4.16256e-07	0.00608636	0.0113901	0.346355	0.107096	0.158387	0.156013	0.112573	0.0177067	0.000116942	2.71318e-07	6.26237e-05	1.02813e-05	3.53972e-06	1.43069e-06	0.000247247	0.0545552	0.0999654	0.557308	0.197519	0.923613	0.0505916	0.00225957
	0.0602899	0.0453037	0.321767	0.174905	0.0177916	0.0102819	0.00392057	0.000432883	0.00291097	0.12293	0.0543235	0.182374	0.110048	0.000704079	0.00106303	7.04569e-05	0.00139585	6.33293e-07	0.00377973	0.254986	0.0826331	0.0399124	0.0345876	0.577503	0.0186595	6.04156e-05	5.98936e-13	0.00469354	0.00489407	0.588798	0.236696	0.559809	0.212838	0.245193	0.0084903	0.00363596	5.28138e-06	9.9376e-06	0.000104387	1.48512e-05	1.6181e-05	0.000582104	0.0548089	0.572812	0.649545	0.425174	1.10066	0.156043	0.00681743
	0.0428817	0.0253282	0.250558	0.0575644	0.0265655	0.00673473	0.00285076	0.00343671	0.00278444	0.0375994	0.0281032	0.290901	0.171487	0.00173205	0.000958357	0.000292313	0.00224397	0.000144564	0.00095373	0.0923519	0.12667	0.851302	0.12029	0.204549	0.0435809	0.0286349	2.49974e-11	8.60816e-05	0.00233483	0.0529104	0.134349	0.337821	0.0755005	0.0511694	0.00183825	0.000671476	6.25814e-07	3.31174e-06	4.7964e-05	9.60721e-05	6.77253e-06	0.000496863	0.0135424	0.0855447	0.118922	0.215826	0.5308	0.0609873	0.000169153
	0.312778	0.00653624	0.00719118	0.0108207	0.125446	0.0865776	0.0122527	0.00477438	0.000486895	0.00747791	0.068093	0.506264	0.0369796	0.00580635	0.00321596	0.00184532	0.00173266	0.000363843	0.000101684	0.0402633	0.0209076	0.578469	0.444922	0.866667	0.187097	0.00231184	7.68563e-05	4.1078e-11	0.000221543	0.00602096	0.174249	0.380793	0.0797413	0.0772478	0.0236927	0.000212142	2.16164e-06	6.94451e-08	3.58423e-06	1.02705e-05	1.54154e-05	4.06587e-05	0.0120334	0.168086	0.460371	0.92807	0.227475	0.0147442	0.000395483
	0.225445	0.0130566	0.000488593	0.000142417	0.00560702	0.00581566	0.0856869	0.00230573	0.00208915	0.00756982	0.0970929	0.0670847	0.247167	0.022686	0.00400651	0.00332715	0.00278279	0.00167885	4.69352e-05	0.0727875	0.011507	0.0595656	0.357399	0.208143	0.123996	0.000146922	0.000188435	1.41746e-09	0.00100789	0.00603253	0.295301	0.0880645	0.287048	0.0829118	0.0303192	0.000517957	7.08881e-06	1.73361e-08	0.000173888	2.17639e-05	1.12377e-05	3.0829e-05	0.00406573	0.117281	0.402882	0.270234	0.118998	0.074155	0.000811359
	0.089486	0.00140795	6.9326e-06	0.00157501	0.00139653	0.00729714	0.00936093	0.00144598	0.018833	0.00200003	0.0113527	0.0843138	0.181311	0.0440297	0.0148569	0.0295318	0.00377388	0.0031315	0.000148636	0.00161493	0.0438137	0.0840336	0.164141	0.19867	0.143071	0.00448338	0.000240781	2.14481e-11	3.74875e-05	0.00148657	0.0698871	0.110228	0.0764115	0.0567133	0.0517231	0.00393427	0.000271343	4.78493e-06	0.00026168	2.53223e-05	1.55009e-05	0.000321551	0.00186078	0.0307199	0.229083	0.380373	0.039841	0.0301615	0.0182986
	0.0400082	0.00677669	1.80768e-05	0.000131138	0.000556653	0.00474863	0.0129493	0.00223519	0.00291391	8.01663e-05	0.00395212	0.0490207	0.143406	0.761021	0.0454816	0.0280342	0.01537	0.00872879	0.000158046	7.32268e-05	0.0361213	0.0165832	0.295291	0.0129415	0.0449848	0.0588493	7.65505e-05	2.80562e-05	2.87261e-06	0.00555799	0.00946343	0.114486	0.27526	0.12853	0.107924	0.00415894	0.000772771	2.70716e-05	3.74792e-05	0.000226748	7.2771e-06	0.0112928	0.00112399	0.0296541	0.222574	0.226596	0.0364124	0.0115182	0.110997
	0.116379	0.0127737	8.2938e-05	3.30302e-05	0.00116238	0.00679247	0.00323901	0.00675878	0.00066706	0.000943949	0.00125423	0.0148079	0.120571	0.287752	0.252733	0.00823738	0.00943332	0.00688195	0.000783335	7.84003e-06	0.00366998	0.00893716	0.118931	0.00678585	0.0405961	0.0230916	0.000605117	0.000382458	1.82229e-07	0.00295862	0.00280932	0.109528	0.346169	0.266085	0.0478281	0.121841	0.00391946	6.299e-05	7.16089e-06	0.000126663	0.000536392	0.000146791	0.000885109	0.0112718	0.0502713	0.0777225	0.0857042	0.0136919	0.141893
	0.189448	0.0189664	6.66693e-05	5.0057e-05	0.00385987	0.0086303	0.0322524	0.000971325	0.00167097	0.00151457	8.52494e-05	0.0327483	0.140995	0.367577	0.722816	0.00734807	0.00967173	0.00908044	0.00931934	3.74811e-05	0.00186504	0.00159556	0.0737201	0.0726644	0.013636	0.111099	0.0100688	0.000305822	1.31107e-06	0.000117077	0.000816019	0.15182	0.129966	0.415536	0.132849	0.116168	0.00196441	5.51931e-05	1.89989e-05	0.000121032	4.47904e-06	5.70822e-05	0.00101182	0.00492816	0.0212168	0.155002	0.0937261	0.0453558	0.0583049
	0.584025	0.0188923	0.00350722	0.000248302	0.000284476	0.00465437	0.0102636	0.00402624	0.00218897	0.000155889	0.000107957	0.024515	0.0766016	0.48321	0.708513	0.014799	0.0062133	0.00583622	0.00896666	0.000281528	0.000273567	0.0247262	0.0771032	0.0293162	0.0135355	0.0280099	0.0080128	0.000421226	5.55477e-05	0.000102355	0.00115619	0.0042556	0.101545	0.321277	0.184776	0.128266	0.00887581	0.00031373	0.00012254	6.72353e-06	3.58514e-05	0.00023985	0.000853277	0.000540735	0.0186343	0.0338201	0.477718	0.358333	0.167877
	0.294209	0.147729	0.0214666	0.00118314	0.000475191	0.00168277	0.0013224	0.0082971	0.00921024	0.00473656	0.00052954	0.0117166	0.130806	0.45287	0.0942608	0.171429	0.00321279	0.0196086	0.0122353	0.00823992	0.0135857	0.032339	0.00809783	0.0250345	0.0363568	0.00650322	0.0914768	0.00202694	0.000427514	8.53757e-07	0.00567279	0.00994609	0.426511	0.605812	0.204259	0.212127	0.0197869	0.00995495	1.93482e-06	1.47629e-05	7.6584e-05	5.5295e-05	0.000590674	0.000479836	0.00488237	0.2561	0.422232	0.150324	0.453061
	0.250322	0.391538	0.0682694	0.00198436	0.000281123	1.83783e-05	0.00011919	0.000824594	0.00161392	0.000362283	0.000240938	0.00301964	0.31143	0.136391	0.528669	0.12789	0.005921	0.0124698	0.0166072	0.00772896	0.00292302	0.0137816	0.00693113	0.0272276	0.0110368	0.00957413	0.0231547	0.00825964	0.00124297	4.62888e-05	0.00050924	0.0188892	0.145188	0.0638433	0.282927	0.167375	0.0958793	0.001617	1.97851e-05	0.000120175	2.12685e-05	7.2405e-05	2.18468e-05	0.00130502	0.000570588	0.0235267	0.0715835	0.313859	0.346151
	0.534985	0.480781	0.0231308	0.00525448	0.000457581	3.99269e-05	2.13182e-05	0.000160552	0.00155659	0.00101282	0.000525191	0.00693801	0.0552521	0.36313	0.649842	0.0944905	0.00868784	0.00856569	0.0291039	0.0266502	0.037667	0.025753	0.0192082	0.0177812	0.00490058	0.00182353	0.00473056	0.00513367	0.00216128	0.000983961	0.000430677	0.0592671	0.48745	0.18861	0.89002	0.168437	0.186979	0.00875209	7.54962e-05	7.093e-06	9.49921e-06	5.43268e-06	9.53987e-07	0.000192908	0.000331055	0.0114297	0.173847	0.417138	0.245965
	0.0828134	0.302328	0.209458	0.00722847	0.00484065	0.000131278	6.45386e-05	0.000371349	0.000533358	0.000616394	0.000539103	0.0011967	0.00923096	0.120676	0.189691	0.186223	0.0184164	0.00793932	0.0790685	0.0149813	0.050177	0.0484725	0.0122889	0.00109657	0.00416297	0.00167145	0.0053527	0.0495641	0.00625933	0.00152684	2.05227e-05	0.0225219	0.0625615	0.574673	0.265011	0.138176	0.164694	0.0227314	0.000295224	1.46374e-05	5.15207e-05	2.51946e-06	6.10291e-06	7.02774e-06	0.00051	0.00456414	0.0450284	0.197803	0.210624
	0.543763	0.0980859	0.260204	0.0606656	0.0398779	0.00107507	0.000635631	0.00025821	0.00135985	0.000726996	0.000661229	0.00170201	0.00281862	0.054951	0.217795	0.0543828	0.00903813	0.0204661	0.0449573	0.0491733	0.0495005	0.0201778	0.0333003	0.00725605	0.00830704	0.00255581	0.00352544	0.0779065	0.00650912	0.013237	0.000567304	8.95539e-06	0.01998	0.112942	0.10293	0.0811662	0.22185	0.19027	0.00294568	9.67611e-05	0.000124258	2.48399e-06	6.63354e-09	1.95456e-06	0.000247328	0.00333832	0.0497131	0.0802815	0.153922
	0.10749	0.280556	0.0594981	0.0468066	0.113968	0.00669986	0.00122341	0.00011017	0.000254064	0.000658693	0.000768892	7.49609e-05	0.0010706	0.0152068	0.101532	0.0675073	0.0404744	0.0148654	0.03132	0.0378852	0.0227092	0.171516	0.0194248	0.00293104	0.02236	0.00245143	0.012744	0.00565472	0.0403717	0.0301995	0.000193509	2.67023e-07	0.00183145	0.0454685	0.122557	0.0406868	0.0648752	0.0991209	0.00747489	0.000536409	1.008e-05	3.04285e-08	6.02731e-07	6.45606e-06	0.000237086	0.00110746	0.0408898	0.404164	0.200949
	0.131833	0.0683802	0.111459	0.0585303	0.0825717	0.122482	0.0204986	0.00236797	0.000109911	0.000475402	0.000114512	5.98133e-05	0.000606251	0.00440905	0.137431	0.225345	0.0669445	0.0341383	0.0686292	0.245547	0.0841487	0.233673	0.015147	0.00616563	0.000720512	0.00395847	0.0416611	0.021155	0.0566619	0.0051146	0.000906135	7.71911e-06	3.9003e-05	0.00120809	0.0641139	0.206451	0.101709	0.147112	0.0164118	0.00045118	4.57103e-05	2.40801e-07	8.28216e-08	1.11106e-05	6.11226e-05	0.00219674	0.0195424	0.0818478	0.0889798
	0.0194897	0.0884908	0.0774601	0.246987	0.223385	0.194009	0.0477749	0.00838375	0.00408037	7.98123e-05	0.000744226	0.00216137	0.00298645	0.0117194	0.0215041	0.509206	0.393494	0.0653557	0.0371265	0.188118	0.0903917	0.282587	0.0461472	0.0826416	0.0115652	0.0115061	0.0790567	0.0364281	0.112692	0.00724062	0.00122948	2.79989e-05	6.5836e-06	0.0029853	0.0213376	0.105078	0.342949	0.191594	0.132545	0.00110465	8.70177e-05	6.50567e-05	3.73121e-06	5.07791e-07	0.000257549	0.000977121	0.00148383	0.0061513	0.0436448
	0.126573	0.0984948	0.147299	0.0779429	0.0548783	0.405633	0.0137762	0.0126983	0.00455373	0.00129347	0.00591429	0.00753962	0.0159868	0.00142905	0.0203262	0.097763	0.569015	0.139688	0.139187	0.0956771	0.144019	0.0796464	0.215521	0.0764139	0.00387496	0.00266531	0.00580817	0.00523647	0.0159993	0.192849	0.00519082	5.51821e-05	2.16913e-06	0.00202103	0.0363626	0.209036	0.251814	1.28352	0.154897	0.00133707	0.000345514	0.000105503	2.5703e-06	3.14464e-06	1.5679e-05	0.000377494	0.00412212	0.0107626	0.107211
	0.246066	0.0402353	0.0278846	0.0926384	0.0658112	0.151857	0.0698106	0.0302524	0.0450984	0.0398359	0.466849	0.0623897	0.0165686	0.0177923	0.00988485	0.216241	0.0654295	0.440181	0.0325244	0.181137	0.169701	0.710159	0.284105	0.00183076	0.0160446	0.0116449	0.00566416	0.00336187	0.00365186	0.0344002	0.0139452	0.0160483	3.83278e-05	0.00124755	0.393537	0.170073	0.504139	1.17999	0.0466552	0.0124629	0.00117075	0.0002592	3.31412e-06	2.40309e-06	3.11744e-06	0.000113101	0.00161435	0.00891804	0.0680276
	0.0629584	0.0562278	0.0541501	0.0838401	0.0446017	0.0286342	0.0354131	0.00782222	0.0619607	0.0512981	0.162464	1.6716	0.127038	0.0137315	0.00208475	0.0136187	0.622248	0.320507	0.166	0.179266	0.195395	0.119203	0.229556	0.0022772	0.00393418	0.00562899	0.0013341	0.00562329	0.000345828	0.00640138	0.0196116	0.0677921	0.0169478	0.0394737	0.706921	1.30938	1.57114	0.777808	0.187292	0.00459483	0.000390079	0.000270425	5.45593e-06	6.70401e-05	6.62941e-07	2.97018e-05	0.000756013	0.0144446	0.085367
	0.0685367	0.0785471	0.0463145	0.0169814	0.00933558	0.052757	0.00458529	0.009116	0.0330906	0.0354433	0.0590698	2.0228	0.212716	0.00855938	0.0074278	0.0225658	0.203716	0.0541661	0.170078	0.123525	0.15838	0.149392	0.0312224	0.00539562	0.00150621	0.00551695	0.0130099	0.00284878	0.000255338	0.000661758	0.0682563	0.102736	0.49861	0.102747	0.384338	0.6099	0.840828	0.520516	0.660794	0.135874	0.000469417	0.000544186	2.7517e-05	2.11893e-05	2.67967e-05	1.18365e-05	0.000232279	0.0377397	0.114592
	0.0361358	0.0531519	0.058615	0.0124854	0.00817182	0.0054727	0.00122711	0.00587201	0.0241492	0.0553383	0.013661	0.0100813	0.00917439	0.00474302	0.0191465	0.0222744	0.105162	0.185427	1.13	0.0259193	0.0530666	0.0480566	0.0616855	0.0620602	0.000127474	0.0207809	0.00316311	0.00116659	0.000709047	0.000232074	0.132852	0.0378025	0.235444	0.197859	0.151817	0.61081	0.456852	0.0949858	0.160625	0.0416105	0.00958263	0.00161815	0.000299943	1.03535e-06	4.2562e-07	1.25165e-08	2.83225e-05	0.0093869	0.121975
	0.0655365	0.00778867	0.00931003	0.00917456	0.00510597	0.00247555	0.00140074	0.00380981	0.0146099	0.00763634	0.00113514	0.0040136	0.00281199	0.00292234	0.00316056	0.00776037	0.0880577	0.115708	0.121014	0.0591281	0.0668964	0.139596	0.218185	0.0504905	0.00103144	0.000454559	0.000895624	0.000497378	0.000993262	0.00243921	0.013877	0.135579	0.0276061	0.23716	0.00212261	0.0518965	0.131093	0.00836524	0.00429063	0.0439808	0.0280938	0.015222	0.0005635	6.25455e-06	6.3402e-09	7.54724e-07	6.26677e-05	0.00103149	0.0337128
	0.184896	0.0111458	0.0137222	0.00357151	0.00366113	0.00179611	0.00128902	0.000824424	0.000468465	0.00733145	0.00545993	0.00234366	0.00683023	0.00372636	0.00146684	0.00509184	0.00638205	0.0813681	0.0531447	0.0486983	0.040327	0.292899	0.0892528	0.0748227	0.00195588	2.97642e-05	0.0024584	0.000934607	0.00295724	0.000168573	0.0345566	0.210029	0.0209825	0.00191407	9.42179e-06	1.67079e-06	0.00352853	0.0100412	0.0717037	0.176501	0.0901672	0.0424591	0.000453463	3.38653e-06	2.80484e-06	3.25264e-07	6.19649e-07	0.00214195	0.0141788
	1.11548	0.00360633	0.0105827	0.00240785	0.00147527	0.00304029	0.000184071	0.000774758	0.00655649	0.0183972	0.00061837	0.0102954	0.0374433	0.0140779	0.028399	0.0161742	0.0094359	0.0870066	0.0363116	0.246654	0.0226136	0.117383	0.149476	0.114367	0.00399018	0.000123177	0.000743541	0.000211705	0.00418242	0.00120972	0.0295429	0.578624	0.00872666	0.00197855	6.82592e-08	2.25981e-11	0.000228918	0.0853306	0.17625	0.292281	0.0940723	0.0634687	0.00346145	4.29221e-06	1.30877e-08	7.93971e-09	1.82666e-07	0.000765863	0.0175285
	1.82674	0.114618	0.00430192	0.0041556	0.00206543	0.00694504	0.00208719	0.00235915	0.00107552	0.00101843	0.0030618	0.0253179	0.0211352	0.0338047	0.0136059	0.0024954	0.00214972	0.00495903	0.11372	0.100095	0.0861811	0.0587454	0.179307	0.128814	0.0055037	0.000237636	0.000890438	0.00219283	0.00233963	0.0033802	0.0095622	0.0415282	0.00738069	0.00491312	7.3546e-05	0	0.00012291	0.0704215	0.261722	0.480217	0.0939633	0.0516014	0.0343011	7.18941e-05	1.15969e-08	3.46487e-08	2.70882e-07	0.0012805	0.000725038
	0.318492	0.892726	0.00973495	0.00558305	0.000343641	0.000932618	0.0103081	0.0112255	0.0125042	0.000778363	0.000786391	0.00393196	0.0275614	0.00918777	0.00249962	0.000386513	0.000810432	0.00281811	0.13595	0.0310445	0.0590869	0.028138	0.430814	0.111072	0.0152315	0.000221697	0.000765868	0.000504253	0.000568788	0.0024505	0.00487725	0.00416304	0.00103301	0.000115563	2.78213e-05	1.05608e-07	1.0632e-05	0.123567	0.116387	0.138429	0.178797	0.0340111	0.0153409	2.75973e-05	1.57609e-06	4.57191e-07	6.5404e-05	0.00268614	0.00320185
	0.100763	0.270175	0.0692956	0.00123571	0.00120165	0.00010578	0.0010052	0.00606621	0.0058217	0.00423339	0.00212024	0.00278057	0.0120176	0.00281244	0.00274576	0.00437114	0.00145776	0.00323354	0.0387517	0.0309235	0.135201	0.0639163	0.220665	0.121347	0.141924	0.000660132	0.000344075	0.00103254	2.20245e-05	0.000712317	0.000938112	0.00238019	0.00190943	0.000176907	0.00321814	0.000391715	1.06685e-05	0.044544	0.0257618	0.190902	0.3164	0.289116	0.0406103	0.00180874	0.00028495	7.37836e-06	7.07629e-05	0.000220417	0.0058774
	0.118964	0.186235	0.0824129	0.146427	0.00157736	0.0050257	0.0201299	0.104554	0.0728453	0.0725729	0.00609693	0.00506802	0.00608167	0.00128401	0.0046236	0.00168897	0.00271822	0.000169945	0.0014316	0.0296404	0.0398915	0.0535922	0.101481	0.234947	0.471961	0.00354855	9.89581e-07	0.000159033	0.000261076	0.000948246	0.00227213	0.00121633	0.00248716	0.000763414	0.000438544	6.71049e-05	1.49098e-05	0.00366779	0.0670587	0.161463	0.179994	0.340084	0.173807	0.0452986	0.00405729	9.97765e-06	1.99244e-05	0.000142967	0.000421203
	0.2751	0.355626	0.0998407	0.0333231	0.464276	0.0576862	0.0467328	0.104016	0.014406	0.0170363	0.0169125	0.00179824	0.000402965	0.00496182	0.0175644	0.00265171	0.000986769	0.000184264	0.00537572	0.0506908	0.0665288	0.254578	0.140876	0.387713	0.310021	0.0193858	4.71236e-05	4.08257e-06	2.03678e-05	0.000956182	0.00688893	0.00872161	0.00349053	0.0149672	0.000312708	0.000252424	7.42228e-07	0.00307472	0.231842	0.161277	0.438492	0.302065	0.0943122	0.0773962	0.00122111	2.81425e-06	1.79192e-06	9.56507e-07	3.1778e-06
	0.143449	0.0785759	0.109413	0.108488	0.322351	1.47038	0.446828	0.0458794	0.013235	0.0143326	0.00680198	0.000499578	0.000199273	0.00547666	0.018501	0.000527812	0.00551833	0.00127589	0.00125733	0.0196035	0.12164	0.0612789	0.176512	0.68916	0.113685	0.135124	7.17888e-05	2.19805e-07	2.83536e-05	0.00263766	0.00371599	0.0141755	0.00591484	0.0190547	0.000678295	0.000127056	1.3073e-09	6.09499e-05	0.264015	0.334246	0.265391	0.481642	0.152192	0.0866242	0.00126627	7.33828e-08	3.47235e-08	2.37037e-07	1.05125e-09
	0.00173211	0.0330748	0.140817	0.967771	1.20925	1.17763	1.23571	0.0682109	0.00585252	0.00282676	0.00777159	0.00126696	0.000511014	0.000719246	0.000877833	0.0040636	0.00309457	0.000334656	0.0025827	0.00311218	0.258829	0.227937	0.249184	0.164794	0.278063	0.100364	0.000549942	1.09428e-06	1.45779e-06	4.60739e-05	0.00313978	0.00802078	0.00454129	0.0139744	3.25343e-05	2.66217e-05	3.9319e-07	8.2678e-06	0.0726474	0.087416	0.444509	0.933007	0.119673	0.0596364	0.00058034	1.21584e-06	3.90091e-09	4.68828e-14	1.19255e-08
	0.000556241	0.000361993	0.141665	1.32108	1.58227	1.26132	0.52711	0.638747	0.0244809	0.00394919	0.0030948	0.0035806	0.00137709	0.000239497	0.000418108	0.00549974	0.0069417	0.00082497	0.000705531	0.00141359	0.151408	0.0821835	0.426502	0.13278	0.55457	0.120289	0.00571675	1.82333e-05	4.83678e-07	0.000119725	0.00316289	0.00444985	0.032106	0.00787594	0.0041763	3.52624e-05	0.000163653	7.05192e-05	0.0566234	0.175338	0.714018	0.0905068	0.251183	0.0844703	0.000134271	1.28287e-07	3.50292e-10	8.0252e-07	3.53886e-06
	0.000751305	0.000803098	0.00370672	0.167037	0.423498	0.858875	0.625163	0.0878617	0.200354	0.00318212	0.0240713	0.0265913	0.00269361	0.00070655	0.000151847	0.000114078	0.00135505	0.00590273	0.0031701	0.00451954	0.0199692	0.143696	0.210983	0.252469	0.180131	0.138525	0.0325092	1.37246e-05	1.53673e-07	4.46713e-06	0.000552199	0.0120561	0.0283985	0.00188303	0.0259452	0.000512839	0.000416901	0.000426575	0.0117255	0.146534	0.871794	0.223975	0.0600145	0.0630936	0.000269489	4.328e-07	7.0817e-08	1.81918e-06	3.40285e-05
	0.000145939	0.000219839	0.000114185	0.00708101	0.154368	0.19549	0.4383	0.0616447	0.119905	0.127105	0.0149735	0.00641069	0.00595028	0.00183181	0.00125972	1.70437e-06	0.000200457	0.000881141	0.00101206	0.00713795	0.0411504	0.152612	0.198515	0.168884	0.0808328	0.29698	0.0615195	7.66653e-05	8.72915e-07	3.31361e-08	4.87364e-06	0.0263558	0.062933	0.0380135	0.0252903	0.00677234	0.00373719	0.000860573	0.00206885	0.0392189	0.919893	0.83649	0.0605284	0.0578312	0.00109755	3.40721e-05	2.89935e-07	0.000200288	2.22929e-05
	0.00347992	0.000501471	0.000268341	9.22968e-05	0.00127678	0.0537259	0.158466	0.0398333	0.0664245	0.0617509	0.096349	0.0086837	0.0190696	0.00105541	0.000226359	9.63088e-06	3.55817e-06	7.6458e-05	8.12508e-05	0.00405743	0.0149681	0.091477	0.247904	0.183334	0.0659428	0.149654	0.039886	0.000980099	3.03704e-07	4.48507e-07	1.29608e-07	0.00102102	0.0131584	0.0774981	0.0196158	0.0519802	0.00316715	0.00246428	0.00347984	0.04147	0.548557	0.189058	0.0648483	0.0391571	0.00174592	0.000415893	1.85511e-05	0.000593025	1.07202e-05
	0.00119087	0.00236792	0.000101054	5.37266e-05	1.82112e-05	0.00534064	0.132868	0.29838	0.0720044	0.136392	0.114685	0.25498	0.00798349	0.00343546	0.000118188	2.74753e-05	6.23454e-05	1.52317e-06	0.000137052	0.0031022	0.0158294	0.043731	0.0803114	0.125863	0.147821	0.12036	0.0864416	0.0426399	7.98079e-06	6.94786e-08	2.04335e-07	8.19188e-05	0.020073	0.320002	0.00517994	0.0562318	0.00739116	0.0084749	0.00539459	0.0217017	0.232408	0.344065	0.027078	0.0533961	0.00442842	0.00154658	0.00109574	0.00342836	0.000113025
Panel f	SRRF_L image
Pixel values	0.00156399	0.0798035	0.00616119	0.0886727	0.157265	0.0341547	0.0394059	2.68741e-05	2.05609e-08	1.342e-06	4.45302e-06	0.0081918	0.0549096	0.430109	0.749157	0.408143	0.0383097	0.00793541	3.1665e-05	2.04944e-08	2.54928e-06	0.00449207	0.0246836	0.0726104	0.00570703	0.00737065	0.0716242	0.0094127	0.00972858	0.000563447	0.00808357	0.329724	0.0322331	0.000575237	1.50766e-07	0.00135769	0.00829878	0.584806	0.011738	0.261597	0.364225	0.0600943	0.00733111	1.92887e-06	1.87516e-06	0.00126054	0.00689825	0.0207477	0.0346335
	0.00145662	0.0288262	0.00739013	0.106243	0.0646325	0.0265581	0.03039	0.000219289	0.000311009	9.65959e-06	3.71919e-05	0.0564446	0.214	0.0622457	0.191465	0.440843	0.0439555	0.0254019	6.13283e-06	8.40396e-09	8.23211e-07	9.67334e-05	0.026657	0.043093	0.0503154	0.0239238	0.0759158	0.0874577	0.00629871	0.000245102	0.0284718	0.0860357	0.0350846	0.00196945	8.17327e-05	0.00129065	0.00305281	0.122759	0.0772247	0.0379974	0.150453	0.101702	0.0118856	0.000189168	7.43041e-06	0.000186668	0.0216326	0.00835237	0.00896511
	0.00605711	0.00767921	0.00884859	0.00411299	0.0911223	0.162651	0.00816819	0.0160304	0.020686	0.0443252	0.00028504	0.00613371	0.164902	0.215174	0.280635	0.143	0.258447	0.0340673	0.000502173	1.70892e-06	4.6636e-07	2.79996e-06	0.0284469	0.0308269	0.0777958	0.0314092	0.0237335	0.0977712	0.00907496	0.0363579	0.00171047	0.0305618	0.0661073	0.00107559	0.00037555	0.00138812	0.0181879	0.047397	0.0440346	0.0213547	0.112631	0.0768481	0.00274409	0.000701168	1.68066e-06	0.00126638	0.00335028	0.0296709	0.0319006
	0.0021062	0.00374941	0.00172486	0.00290796	0.181573	0.12676	0.0146268	0.137939	0.0287744	0.0107825	0.109382	0.0591163	0.02357	0.125817	0.0678506	0.102127	0.182905	0.0564317	0.00604791	4.99615e-08	4.88382e-09	3.74548e-08	0.00249457	0.0191685	0.220573	0.00491499	0.0132007	0.14398	0.00955025	0.0164372	0.0010527	0.014835	0.101851	0.00411936	0.00235761	0.00108397	0.0333452	0.00464468	0.128455	0.0217187	0.156864	0.202968	0.00410159	0.00148903	1.55495e-05	0.000507927	0.00376653	0.00300831	0.0161149
	0.000988708	6.18324e-05	0.00325552	0.00125274	0.0564222	0.00403099	0.297769	0.325105	0.254967	3.06814	0.0152181	0.110611	1.64044	0.0970225	0.00765255	0.199773	0.0944005	0.0495081	0.0101939	5.62172e-06	7.57326e-08	1.05153e-06	0.000317839	0.006406	0.155268	0.0614793	0.00242506	0.0774929	0.0137099	0.0181106	0.00598464	0.00621051	0.0620756	0.0227442	0.00339809	0.00062976	0.0197827	0.0099518	0.0785999	0.0248028	0.225172	0.208908	0.016703	0.00181956	1.01752e-06	0.000411107	0.0092231	0.0136895	0.0141361
	3.88653e-05	1.44912e-06	0.000656035	0.00135678	0.0688034	0.0478676	0.0599431	0.353351	0.385158	0.0696609	0.0694285	0.312804	0.0026919	0.00480975	0.0140718	0.17631	1.07197	0.76424	0.0937826	0.000237932	1.61483e-09	3.32495e-08	5.81958e-06	0.0471024	0.0789032	0.0968222	0.0203707	0.0224283	0.221829	0.00298508	0.0100123	0.0176228	0.0412256	0.178996	0.000728996	4.31399e-05	0.000118673	0.000182379	0.0349875	0.121615	0.0451354	0.37098	0.0850276	0.00399141	1.05761e-05	0.000546996	0.000827067	0.0173696	0.0109344
	2.63617e-07	7.73154e-05	0.0030142	0.00481095	0.0547062	0.163363	0.0286593	0.387283	0.0613216	0.00100884	0.00152174	0.00323056	0.0016033	0.0131966	0.0186243	0.157744	0.25769	0.526085	0.0814527	0.000443415	2.17159e-09	4.70488e-08	6.23139e-07	0.036506	0.459173	0.138076	0.0450782	0.101244	0.247617	0.00287451	0.0210555	0.01565	0.0440571	0.066753	0.0023888	0.00021334	1.1457e-05	8.10902e-05	0.0310228	0.0180844	0.125672	0.622108	0.109763	0.00303297	0.000152413	2.25739e-05	0.000575293	0.00684257	0.0150317
	3.5826e-08	0.000133836	0.00177737	0.012562	0.279544	0.682482	0.47642	0.541413	0.016625	8.29418e-05	0.000107884	8.49346e-06	0.000277291	0.0109213	0.0447739	0.231076	0.431934	0.355088	0.165587	0.013173	1.87082e-06	6.58828e-09	2.90215e-08	0.00110558	0.411498	0.347394	0.0617495	0.00308607	0.0762849	0.0162737	0.0822838	0.00878006	0.0218297	0.152421	0.00584403	0.000375566	4.12881e-05	0.000732577	0.00407751	0.0455735	0.0213235	0.40901	0.0234489	0.0049439	0.00191927	1.37952e-05	0.00359413	0.00346251	0.166415
	3.37428e-06	0.000946021	0.00177225	0.449375	0.307662	0.874855	0.0788025	0.0284114	0.0528812	5.87793e-05	6.25457e-12	1.76327e-06	9.9284e-06	0.00284205	0.0431831	0.420445	0.633987	0.38331	0.180246	0.0912985	0.000232272	9.91395e-09	7.56936e-07	0.00253316	0.142287	0.547074	0.0903955	0.0106758	0.0493633	0.19689	0.00306069	0.0184896	0.00737567	0.0611664	0.10405	0.00152543	2.33939e-07	0.000207682	0.00241786	0.276767	0.0114545	0.172919	0.213061	0.00699443	0.0282747	1.38714e-05	0.00276193	0.00131253	0.0201076
	0.000300267	0.0696648	0.127845	0.218001	0.374589	0.943976	0.0746271	0.15237	0.286036	1.24806e-05	1.467e-09	1.7265e-07	7.19699e-06	0.00081052	0.0225034	0.160379	0.142377	0.559491	0.301962	0.0971631	0.000967435	1.88437e-09	1.93765e-09	0.000184627	0.0761522	0.085739	0.454623	0.083248	0.13619	0.122759	0.00496257	0.132048	0.00324273	0.0368909	0.0362807	0.00294903	1.41221e-05	0.000404289	0.0013273	0.171419	0.0321735	0.0495646	0.351639	0.00775088	0.00063336	1.07123e-06	0.000543762	0.00659067	0.0464576
	0.00078219	0.116125	0.543332	0.375828	0.610134	0.0453946	0.185156	0.27408	0.570769	0.00940903	2.0798e-07	1.46004e-07	3.69436e-06	8.27697e-06	0.00725847	0.307318	0.116408	0.7079	2.26706	0.339207	0.00884011	4.02277e-05	4.11426e-09	1.93104e-07	0.100718	0.0267028	0.142352	0.145356	0.607481	0.234577	0.0248444	0.0389176	0.00202821	0.03057	0.0726423	0.00217909	0.00010283	2.41808e-06	0.000355957	0.0546663	0.0283315	0.0384347	0.28606	0.0515667	0.00163836	6.70029e-05	0.000919542	0.116371	0.015698
	0.00035639	0.062764	0.347592	0.24154	0.202486	0.554426	0.231932	0.250892	0.0188326	0.00128331	8.1863e-06	8.56554e-07	2.44467e-06	1.34521e-06	0.011004	0.0583271	0.358744	1.229	2.03291	1.17706	0.00775198	0.000131519	3.44159e-06	5.30238e-06	0.0100287	0.0822903	0.213813	0.243985	0.0955144	0.229148	0.230743	0.0254238	0.0039894	0.00211652	0.0389132	0.00788111	0.000418434	0.000420897	0.000784711	0.0133858	0.0383535	0.0544272	0.161644	0.00849116	0.00541631	0.0026606	0.00150964	0.0039113	0.0120714
	0.000108804	0.00109565	0.0134608	0.0395135	0.28272	0.069008	0.0259532	0.0533587	0.094467	0.0209736	7.07022e-05	2.9977e-07	3.4421e-06	2.51182e-05	0.000469471	0.00568784	0.385334	0.572606	0.732382	0.187007	0.01395	0.0112262	3.56877e-05	1.34403e-05	0.000732439	0.0299651	0.00800237	1.85574	0.480434	0.151091	0.328875	0.0446407	0.0103692	0.000769052	0.0182431	0.0533604	0.000130355	0.0005192	2.06024e-05	0.00386163	0.110966	0.0210749	0.343923	0.259936	0.0248526	0.0183998	0.00140255	0.0135347	0.00573017
	1.75971e-06	7.04694e-06	9.68564e-05	0.00123154	0.0454929	0.189572	0.0216074	0.0498884	0.085065	0.0463533	0.0209071	2.58459e-05	5.42735e-10	1.03422e-06	1.46345e-05	0.0132387	0.347944	0.339632	0.210867	0.519538	0.0333209	0.601461	1.02876e-05	7.12682e-05	0.00021613	0.0137516	0.13661	3.78421	0.59388	0.0543848	0.2656	0.060412	0.00647782	0.00420734	0.0201727	0.152859	0.00100516	0.000300486	5.45437e-05	0.00117345	0.146009	0.0788074	0.0798505	0.144049	0.0227957	0.00445284	0.00375711	0.044362	0.00713935
	0.000140904	3.62268e-06	1.24331e-06	2.36609e-05	2.11021e-05	0.0107943	0.0302058	0.104418	0.368104	0.0832552	0.00531229	3.37811e-06	7.52668e-08	1.39081e-08	2.84771e-06	0.00315543	0.161797	0.203059	0.385495	1.06137	0.114315	0.429048	0.0051983	1.76179e-05	3.88577e-05	0.011476	0.0598032	1.92011	0.639803	0.10824	0.0893259	0.0560728	0.0773661	0.000883453	0.0127983	0.0919751	0.0239871	0.000154837	2.45468e-05	0.000544115	0.0972163	0.00977265	0.130351	0.152461	0.0989445	0.0372629	0.00623268	0.000966931	0.00196384
	0.000375483	3.95373e-11	2.44001e-13	4.8193e-10	2.73815e-06	0.0843456	0.0804309	0.122531	0.492692	0.0769836	0.0203258	3.60375e-05	1.34849e-09	2.66537e-09	1.18883e-06	9.83799e-05	0.0170798	0.0931774	0.293711	0.951534	0.153506	0.101826	0.0111846	5.62128e-06	3.0795e-05	0.00837834	0.0285455	0.32823	0.357177	0.0455857	0.327349	0.121709	0.0627064	0.00518996	0.00311613	0.0844541	0.182814	0.0138005	1.77497e-06	0.000321703	0.0347092	0.0708337	0.0754023	0.407907	0.238812	0.0119755	0.0257763	0.00460133	0.00864515
	0.00857623	1.96944e-09	2.74452e-09	5.63788e-10	0.000227108	0.741148	0.177837	0.186584	0.318663	0.0703561	0.0410481	8.10685e-05	7.55738e-06	0.000411632	2.8627e-06	0.000443671	0.00613012	0.134057	0.269357	0.759853	0.481164	0.0633554	0.158703	2.38605e-05	3.27823e-05	0.000108768	0.0114196	0.118355	0.452102	0.0339467	0.233053	0.39738	0.0263271	0.00524198	0.00855321	0.0735295	0.174481	0.00100046	4.37578e-05	0.00121512	0.0201702	0.139052	0.0720671	0.675657	0.0824733	0.0301224	0.0414044	0.0313149	0.0179367
	0.0599542	6.04478e-05	2.1469e-06	8.94395e-07	1.20766e-05	0.0755619	0.276959	0.235454	0.208904	0.131858	0.11083	0.00757177	2.32152e-05	0.000212029	8.8096e-06	0.00128326	0.010223	0.0731149	0.136658	0.316567	0.270712	0.0283197	0.030228	0.00011479	2.24356e-06	4.50765e-05	0.000641986	0.118508	0.0891428	0.0948802	0.168793	0.224502	0.0280208	0.022328	0.0229147	0.0751009	0.303619	0.00785565	0.000485769	2.62912e-05	0.0119707	0.0994825	0.0474204	0.124004	0.0659465	0.0587341	0.0310767	0.0179637	0.0908982
	0.114733	0.0116473	0.000419925	6.20097e-06	2.75987e-07	0.0389396	0.241502	0.0704525	0.118623	0.247619	0.0652561	0.0739037	0.000454154	2.06579e-05	6.3918e-06	3.75781e-05	0.000120554	0.0522813	0.232885	0.22848	0.128461	0.120244	0.0115302	1.7373e-06	2.77781e-11	2.91007e-07	5.48288e-05	0.0141236	0.064504	0.112595	0.02065	0.0201028	0.0555851	0.0297541	0.0115132	0.0156593	0.419611	0.0415221	0.00162022	3.60547e-06	0.0023054	0.0699705	0.084457	0.0289329	0.0774637	0.0381231	0.104867	0.108357	0.123047
	0.582869	0.731875	0.000395401	1.04421e-05	4.79693e-05	0.00571397	0.196165	0.356625	0.298155	0.171483	0.0424536	0.0894851	0.00345787	0.000135573	5.33315e-06	0.00023479	0.000227924	0.00893475	0.0723157	0.137006	0.0783385	0.109459	0.00252569	0.000127385	4.83438e-08	1.83182e-08	1.78527e-05	0.00519098	0.0417698	0.0128775	0.00140928	0.0124606	0.050897	0.0748683	0.0347847	0.0182089	0.0625304	0.0660926	0.00528413	3.00418e-05	0.00367683	0.0256294	0.086441	0.138568	0.0634784	0.0702779	0.0196511	0.0365257	0.0709749
	0.156876	0.142049	0.00703843	0.000125562	1.609e-05	0.000380163	0.0209405	0.146417	0.203567	0.147443	0.062261	0.207612	0.00959976	2.37947e-05	7.64775e-06	2.79078e-05	0.00104483	0.00263971	0.0649039	0.212626	0.047743	0.143041	0.00447888	0.00102519	3.29901e-07	1.0222e-10	3.87961e-05	0.000372019	0.0188944	0.00739591	0.0075332	0.0208433	0.203944	0.0955627	0.0279611	0.0179767	0.0195447	0.0812411	0.00896659	1.38459e-05	0.000530919	0.053143	0.470339	0.188193	0.16889	0.0171979	0.16491	0.293561	0.0304122
	0.292716	0.0654495	0.085596	0.00155302	3.46111e-05	0.000887027	0.00810579	0.0822161	0.320869	0.0857555	0.292588	0.0799646	0.037367	0.000154191	3.27335e-06	2.90763e-05	5.62474e-05	0.000313557	0.0755017	0.0864872	0.0905246	0.0796951	0.106033	0.0135275	1.66653e-05	3.24663e-08	9.36642e-08	0.000211344	0.00453888	0.0179545	0.0220168	0.00831709	0.0867407	0.0834629	0.190084	0.0270728	0.0403631	0.190661	0.000951981	5.37156e-05	2.3905e-05	0.0383465	0.11023	0.031285	0.376926	0.248266	0.0148211	0.0643835	0.157523
	0.471377	0.041667	0.0477268	3.12785e-05	2.98847e-05	0.000123689	0.0180833	0.117199	0.100488	0.974082	0.30938	0.0489032	0.193817	7.00169e-05	4.97945e-06	3.22188e-06	3.52234e-05	0.00032786	0.0164573	0.0561715	0.0735933	0.0383972	0.155899	0.0417178	0.000904324	1.83855e-06	2.0485e-05	6.27175e-05	0.0113636	0.00405562	0.00760134	0.0092426	0.0815221	0.336045	0.0282041	0.0302842	0.0186631	0.030562	0.00788772	2.30738e-05	1.35558e-06	0.0239422	0.362471	0.259132	0.151062	0.0180578	0.00349753	0.0823764	0.0143297
	0.166245	0.0507971	0.0744984	0.00110039	0.000855904	4.69175e-05	0.00450832	0.18572	0.196169	0.398141	0.583832	0.0439757	0.139955	0.0002213	6.07583e-06	5.89796e-06	1.87116e-05	3.70016e-05	0.000638049	0.0269284	0.0986032	0.0868728	0.458657	0.0642865	0.0179269	0.000800785	0.000743381	6.0381e-05	0.00428767	0.0240369	0.0273457	0.0642815	0.0350288	0.163392	0.18218	0.0497298	0.0202962	0.0450736	0.0531247	6.02063e-05	1.97487e-05	0.000834585	0.384492	0.0467428	0.148273	0.084352	0.0128184	0.0281966	0.0335984
	0.308014	0.142438	0.106092	0.028626	1.91294e-05	8.43498e-06	0.0144817	0.157577	0.055154	0.174002	0.29818	0.0880691	0.0477158	0.00461299	6.29284e-05	9.83199e-05	1.38072e-05	0.000147667	0.000957356	0.0203956	0.150882	0.387561	1.09051	0.105201	0.0572329	0.0132412	0.00229481	0.00275204	0.00609277	0.0277144	0.1039	0.0288697	0.085005	0.124267	0.0354705	0.335359	0.0448036	0.059212	0.071112	7.89026e-05	7.48492e-05	0.00142686	0.315713	0.303863	0.133886	0.134916	0.00327546	0.195857	0.140014
	0.29307	0.193	0.107358	0.0327855	0.000454825	4.73386e-07	0.000456153	0.00247004	0.0901427	0.281535	1.13304	0.216175	0.0277195	0.0121195	1.04727e-05	1.52727e-06	1.14753e-09	2.52696e-05	0.00213223	0.0788267	0.108246	0.213317	0.390646	1.07272	0.17993	0.0549892	0.000123605	0.000456266	0.00788227	0.0115966	0.0108481	0.0124635	0.0410631	0.086848	0.0577383	0.152108	0.0417351	0.0140958	0.0838691	0.00174473	5.79575e-05	4.21017e-05	0.077151	0.0611673	0.79915	0.0562605	0.00803327	0.0109167	0.0418982
	0.43656	0.392025	0.0990479	0.0347721	0.000834011	1.42829e-07	9.81962e-06	0.000544481	0.0228177	0.190684	0.264293	0.640909	0.0614845	0.0103207	1.9957e-06	2.69772e-07	1.00928e-06	2.22821e-05	0.000733533	0.0216311	0.155909	0.358257	0.348569	0.244182	0.454667	0.147236	0.00249009	0.000147675	0.000342938	0.00457652	0.0214624	0.00787804	0.00562315	0.0558719	0.300491	0.0940254	0.0563827	0.0147882	0.0642191	0.00444894	8.62068e-05	2.72566e-06	0.0206497	0.171428	0.969191	0.153983	0.00593061	0.0200933	0.06117
	0.41674	0.0513919	0.232337	0.0788065	0.002733	3.01566e-06	1.51947e-08	3.63476e-05	0.0158502	0.087242	0.206535	0.18694	0.0415488	0.0056373	0.000260308	2.26918e-05	4.50838e-06	2.44544e-05	0.00280353	0.00882302	0.10745	0.0870243	0.400779	0.587196	0.128577	0.181875	0.000812182	0.000164969	0.000870086	0.000770954	0.0059733	0.00858716	0.00795694	0.0074137	0.14808	0.132989	0.122575	0.0451603	0.0191159	0.0121654	2.27906e-06	1.32041e-06	0.000338041	0.202872	0.687731	0.254677	0.030196	0.0132085	0.0265257
	0.357435	0.128329	0.812577	0.175051	0.0184985	0.000105753	2.08594e-06	6.93183e-06	0.00491571	0.0903596	0.265122	0.426761	0.0661864	0.0212504	0.00241799	8.16981e-07	7.08034e-08	0.000118163	0.00109057	0.0411085	0.0765296	0.278714	1.20053	0.37539	0.137949	0.190529	0.00283845	3.14329e-05	4.87428e-05	0.000290981	0.00636556	0.00548203	0.0160527	0.0272653	0.0772609	0.077415	0.563721	0.0719699	0.0118634	0.0374887	0.000126945	9.35519e-05	0.00111664	0.326755	0.159145	0.386892	0.0528229	0.00350318	0.0117268
	0.0852064	0.392477	0.195046	0.270115	0.0334894	7.73052e-05	8.51873e-08	1.39137e-07	0.000645437	0.0412432	0.120405	0.241786	0.0352402	0.0217065	0.00221317	3.20496e-07	8.86157e-07	3.62194e-06	0.000128276	0.00279217	0.0275737	0.131101	0.846384	0.216657	0.0809943	0.0091628	0.00248971	0.000238777	3.94837e-05	1.07806e-05	0.00212572	0.096705	0.0196922	0.00872202	0.0386089	0.17151	0.295609	0.148464	0.0117165	0.0504719	0.00612229	9.74008e-05	7.42654e-05	0.137279	0.317678	0.865799	0.0157988	7.50829e-05	0.0173761
	0.0641526	0.0652999	0.20192	0.241541	0.0685351	0.0144972	5.58334e-08	1.05993e-08	7.4756e-05	0.0137614	0.172362	0.194537	0.241705	0.0433377	0.00881277	2.66115e-06	1.24577e-08	1.81932e-11	0.000160222	0.000945129	0.00996891	0.175279	0.454516	0.327563	0.300331	0.124212	0.00172271	3.03139e-05	6.98313e-05	2.28545e-06	0.000252394	0.0188783	0.00510522	0.00769714	0.00368084	0.0834165	0.0417557	0.15738	0.016927	0.00912063	0.0124254	9.79929e-05	7.58588e-06	0.00517264	0.435789	0.119766	0.00279509	0.000193804	0.002932
	0.238473	0.137701	0.42196	0.182303	0.147909	0.0123317	4.63314e-06	1.40089e-08	6.03951e-05	0.0217204	0.0919902	0.0899144	0.1322	0.0327171	0.011403	1.29422e-05	6.40282e-08	1.34612e-07	9.37439e-05	0.00492372	0.00985121	0.161749	0.181289	0.209114	0.332099	0.113198	0.00222639	0.000475745	4.72792e-05	0.000572744	0.000611337	0.00455065	0.0180119	0.0322389	0.00482976	0.0327721	0.27277	0.096541	0.0594193	0.0289792	0.01583	0.00243606	4.17516e-05	0.00396687	0.0321331	0.0111877	0.000344639	0.00056741	0.0128827
	0.0608334	0.119825	0.347181	0.29688	0.336947	0.0554149	4.29979e-05	2.29615e-07	1.8625e-07	0.00385453	0.0108261	0.0196684	0.0773866	0.0950392	0.0375414	0.00148435	3.71716e-06	3.90143e-05	2.90375e-05	0.000563771	0.0148227	0.0794233	0.200552	0.264743	0.409999	0.193938	0.133464	0.000210071	3.55639e-05	0.000164188	0.000196384	0.0194301	0.397041	0.0073088	0.00936733	0.0435773	0.116389	0.270465	0.0202964	0.0380597	0.239944	0.0257782	0.000111336	0.000213938	0.00476925	0.0446123	0.0173412	1.70877e-05	0.017762
	0.400519	0.140181	0.272876	0.271014	0.192939	0.0397858	0.000249255	5.22046e-08	5.45946e-07	0.0196715	0.0071796	0.0265486	0.035122	0.114064	0.076916	0.0531715	0.000487414	0.00184012	0.000316571	0.00020263	0.012155	0.0491383	0.0392918	0.761008	0.316568	0.404752	0.0252875	0.00500835	0.000206281	0.00210425	0.0003133	0.0138641	0.0600654	0.0090565	0.00869425	0.0198279	0.204604	0.0441132	0.0268734	0.0173633	0.11341	0.0099973	0.000107842	0.000101369	0.017324	0.0173257	0.0178904	0.00070545	0.00365282
	0.00988713	0.0345355	0.108893	0.0442614	0.132864	0.0772522	0.072006	7.67546e-06	6.53006e-07	1.3567e-05	0.00561973	0.00864418	0.0505382	0.0199281	0.137622	1.19652	0.137464	0.00072862	0.00940803	0.0071478	0.00609935	0.0115845	0.0749957	0.128264	0.303587	0.144459	0.0461495	0.0495096	0.00907037	0.0020804	0.000617562	0.00215496	0.217495	0.283876	0.113675	0.00875959	0.366925	0.0624643	0.00767675	0.00210935	0.00847194	0.0182076	0.00249115	2.83291e-05	0.00226835	1.19488	2.75641	0.118905	0.000712429
	0.000751248	0.0757807	0.0423146	0.302015	0.102159	0.0306044	0.131802	0.000762169	5.62171e-06	1.74982e-08	0.00631857	0.00682817	0.211929	0.946161	1.44575	1.25802	3.89164	0.0113922	0.00463313	0.00324343	0.00131535	0.000560159	0.0205573	0.14258	0.207064	0.263756	0.145195	0.0675402	0.00265827	0.000223567	0.00259489	0.000978385	0.394065	1.61042	0.0617909	0.0411372	0.068981	0.216039	0.0396331	0.000190806	0.00125211	0.0106788	0.00293434	0.000498515	0.0835531	2.66898	0.806721	2.23611	0.00405331
	0.00249779	0.0203505	0.107567	0.125601	0.0909174	0.404621	0.0467147	0.0119634	1.81016e-06	8.18014e-12	3.57293e-06	0.000298885	0.0316109	0.111142	0.477211	0.952806	0.73903	0.94238	0.00507387	0.000414886	0.000263087	2.59849e-05	0.0120656	0.161	0.1291	0.180042	0.236035	0.0226342	0.0399753	0.000844399	7.12341e-05	0.000519204	0.243425	0.62821	0.436508	0.162535	0.0439915	0.108079	0.00398291	0.000202285	0.00471714	0.0161943	0.00364906	0.00710899	0.30506	0.776364	2.67612	3.61589	0.045038
	0.000761718	0.00687502	0.157938	0.230026	0.0949565	0.699902	0.204191	0.0284333	4.83457e-05	3.47978e-07	1.60807e-07	1.35603e-05	0.00117664	0.075445	0.973292	0.821195	1.93235	0.161292	0.000339509	6.64693e-06	7.75146e-07	9.92961e-07	0.00230823	0.0612457	0.178416	0.33266	0.114911	0.0767568	0.000828494	6.54472e-05	0.000771332	0.00286251	0.0324346	0.454433	0.2199	0.046327	0.00322076	0.0627506	0.0126744	0.000654993	0.000565286	0.00700813	0.0103878	0.00424723	0.0648785	0.962343	0.301596	1.26385	0.0117521
	0.000762059	0.00339469	0.066593	0.196343	0.0663686	0.272898	0.530304	0.302547	7.90365e-05	3.54105e-05	6.19178e-10	6.69307e-07	0.000751606	0.0855252	0.284166	0.365189	0.380924	0.0753064	0.00174339	1.65557e-08	7.78142e-07	2.0854e-08	0.000158908	0.0128185	0.171658	0.0889734	0.119634	0.0430826	0.00232745	3.42246e-05	0.000101423	0.000136862	0.00247886	0.0632748	0.0780987	0.0148184	0.000208755	0.0286963	0.142251	0.0154564	0.000595275	0.00611324	0.053541	0.00171265	0.0639694	0.237291	1.6452	0.614218	0.00415742
	0.0005804	0.000816352	0.17667	1.22471	0.714016	0.0798888	0.392578	0.30796	0.0142411	9.51497e-08	7.97012e-09	3.10262e-07	0.00298771	0.46565	0.199739	0.832843	0.140898	0.0720032	1.18551e-06	1.87468e-05	1.00735e-07	1.02526e-06	0.000130253	0.0290886	0.136812	0.289301	0.413202	0.0447889	0.00712067	0.000137006	8.00578e-05	9.39444e-05	0.00202592	0.0509246	0.0573041	0.00843514	0.0020342	0.0118457	0.0597373	0.0536402	0.000712174	0.0295242	0.130764	0.123182	0.000756944	0.224899	5.82983	0.336721	0.000371692
	0.00373707	0.00674209	0.10484	1.25784	0.500092	0.415436	0.220647	0.0640925	0.000493798	4.78863e-08	0	7.03385e-06	0.00204426	0.0557613	0.276715	0.466977	0.291377	0.0183145	7.67235e-05	1.03691e-06	1.60703e-08	4.16519e-08	4.14454e-05	0.0393236	0.0683877	0.424603	0.846846	0.094291	0.0225599	0.0131632	2.20459e-05	0.000292928	0.00103896	0.0160997	0.125155	0.0562248	0.00073663	0.00701591	0.0538794	0.0984875	0.0851763	0.0892518	0.318184	0.0562791	0.0017346	0.0477139	1.07952	0.128011	0.000931624
	0.0115384	0.0235411	0.126964	0.268442	0.137812	1.06943	0.0927762	0.0733313	0.000933334	1.63852e-06	4.01637e-07	0.000673917	0.0332927	0.0684686	0.396223	0.274627	0.0739441	0.0517571	0.00357317	5.57166e-07	5.53372e-08	4.47378e-06	0.000245194	0.0874075	0.0646295	0.494195	0.140239	0.136347	0.0318043	0.00532279	0.000299988	0.00103305	0.000171331	0.000189311	0.00356793	0.0186057	0.00564533	0.0130959	0.0740701	0.0373235	0.422542	0.00682556	0.0632375	0.0513521	0.0109161	0.00117191	0.0027532	0.0428069	0.00435936
	0.0946344	0.0101226	0.0118891	0.0698342	0.162399	0.696687	0.341155	0.350212	0.120843	0.000271469	3.21724e-06	2.48577e-05	0.00113987	0.0104819	0.280221	0.235634	0.122865	0.067568	0.05928	0.000117866	1.5739e-06	2.34415e-05	1.59115e-05	0.00612318	0.176371	0.258688	0.365832	0.174304	0.045041	0.00817955	0.000393605	0.000122423	7.46623e-05	4.14473e-05	0.00185204	0.00785246	0.000236897	0.0012197	0.0306335	0.273628	0.160643	0.00635689	0.127858	0.0870466	0.00483533	1.12402e-05	0.00297049	0.00951863	0.00268865
	0.0279811	0.00527078	0.0247667	0.015847	0.126663	0.0771897	0.0824074	0.12983	2.49026	0.00187569	0.000410997	0.00182838	0.00687529	0.132885	0.0564766	0.408282	0.0966763	0.205202	0.060515	0.00024218	4.60779e-05	1.29514e-05	0.000322621	0.038906	0.119685	0.53363	0.323899	0.295383	0.0373667	0.00217487	0.00147311	0.000151763	0.00135686	0.000360075	0.00101615	0.00170453	0.00193237	0.00744996	0.0442022	0.133605	0.255886	0.045819	0.171222	0.139213	0.011424	0.00208591	0.002213	0.0151605	0.00909038
	0.00129641	0.0105418	0.000503151	0.00518889	0.0180518	0.0179955	0.0344532	0.123321	1.72908	0.319885	0.00139649	0.000307573	0.00298579	0.0131189	0.0391338	0.0658612	0.0731614	0.198006	0.437951	0.000164202	0.000448515	0.00012231	6.58364e-08	6.86391e-05	0.0885648	0.0640242	0.38304	0.24242	0.0923503	0.0280021	0.013089	0.00110069	0.000645526	4.86416e-05	0.000654165	0.0338933	0.00155097	0.000232271	0.000167927	0.105218	0.044261	0.254664	0.00287954	0.0348322	0.036163	0.0073822	7.58548e-05	0.0624859	0.356107
	2.6294e-05	0.00101211	0.00197644	0.000988118	0.000763804	0.0655257	0.366541	0.216696	1.0734	0.262429	0.0126961	0.000725137	5.12079e-05	0.00160323	0.00715251	0.0407131	0.393935	1.32154	0.0938821	5.48767e-05	2.42453e-05	5.84108e-08	3.87864e-06	1.07582e-06	0.00643876	0.447555	0.166815	0.067838	0.266666	0.0232347	0.021582	0.0031869	0.00152936	4.87251e-06	0.000120601	0.00169197	0.0370804	5.34215e-05	0.000801124	0.093193	0.0915927	0.0715943	0.000835407	0.0738624	0.0181209	0.0388139	0.00117811	0.970039	0.645223
	2.32281e-05	0.000759732	0.00286932	0.00321508	0.00837737	0.0395822	0.129743	0.874587	0.340425	0.259826	0.0116175	7.9851e-05	1.36403e-06	0.00220324	0.00351792	0.125943	0.383167	0.100033	0.0200123	0.00167626	5.99205e-06	1.95329e-08	1.44051e-08	4.36418e-08	0.000528855	0.014528	0.218345	0.16431	0.383677	0.0314613	0.0865711	0.00353531	0.000913823	5.75566e-05	1.8814e-05	0.00327571	0.00518583	9.62205e-06	0.000200411	0.0184439	0.191165	0.141027	0.00474676	0.0435844	0.0425847	0.0237882	0.0940005	2.08823	1.15769
	1.0416e-06	0.0016867	0.00172017	0.00984097	0.0106565	0.044595	0.0274704	0.696223	0.371109	0.145501	0.00240421	8.75513e-05	4.89262e-09	0.0015304	0.00226439	0.0256046	0.109435	0.174679	0.0520265	0.0246004	0.000216738	1.69758e-06	9.50958e-07	2.21979e-09	0.000115158	0.0167286	0.178783	0.428303	0.324356	0.0282335	0.0109114	0.00923865	0.00108432	0.00106937	0.000133474	0.000415457	0.00399137	7.6809e-05	5.3295e-06	0.000424371	0.0296081	0.0694824	0.0441213	0.00513207	0.0668437	0.324352	0.476301	3.40423	0.959254
	0.000755258	0.0108954	0.00577416	0.00423274	0.0120473	0.02032	0.0160918	0.0861863	0.107065	0.0786369	0.0348511	0.000954337	0.00088116	7.37431e-06	0.0206018	0.00351512	0.0488759	0.278274	0.0382516	0.0197625	0.0418541	0.000152009	0.000151158	9.75473e-08	4.62529e-06	0.0115018	0.0266495	0.269749	0.108312	0.0698471	0.0408435	0.0561428	0.0122702	0.00140897	0.000109981	0.000729809	0.00352315	0.00384528	0.000105556	0.000267283	0.0111938	0.0366796	0.17426	0.00672541	0.183268	0.235984	0.365304	0.310744	1.33284
	0.000613256	0.00840703	0.00491978	0.00408428	0.00290333	0.000266627	0.00301106	0.0381996	0.0180025	0.102682	0.216761	0.00395717	0.00186386	1.13641e-06	0.00545467	0.00203237	0.0138814	0.213122	0.226147	0.10259	0.0943871	0.00719445	0.00246422	3.31031e-06	1.63594e-06	0.00141403	0.00705211	0.0334532	0.223611	0.104833	0.0202022	0.0204342	0.00549024	0.00169911	0.000196479	9.11239e-05	0.00148411	0.0046822	8.35673e-06	3.0946e-05	0.00519074	0.0919417	0.307023	0.0389658	0.315203	0.106874	0.0949103	0.490215	0.0644964
	0.00134726	0.00214829	0.0176067	0.00837991	0.000184805	9.7303e-05	0.000669783	0.0153553	0.0347092	0.110625	0.0898602	0.00524977	0.00437074	1.44672e-05	0.000178298	0.00134381	0.0213991	0.116955	0.413992	0.152961	0.1448	0.0265028	0.00112343	4.88314e-05	5.01216e-10	4.00028e-06	0.00284878	0.0217118	0.27381	0.0939319	0.0366105	0.0747203	0.0398289	0.023228	0.00053949	1.75979e-05	0.00206787	0.000466091	1.41914e-06	7.49686e-07	0.00599965	0.052364	0.126554	0.0327076	0.049072	0.779542	0.203894	0.0144722	0.043558
	0.0123241	0.00363548	0.0142343	0.0249558	0.00315232	0.000387969	0.000283473	0.0008409	0.129914	0.161615	0.34628	0.0225426	0.00440694	0.00117866	3.67335e-05	0.0027611	0.000411763	0.0101406	0.195559	0.265913	0.550006	0.212781	0.000667158	0.00240743	2.28165e-05	8.04979e-09	0.000263067	0.00385001	0.222925	0.22763	0.0422986	0.115779	0.0171072	0.0182136	0.00343157	2.71962e-05	0.00298452	7.03897e-05	0.000193133	1.95063e-06	0.001552	0.23557	0.408521	0.581515	0.314711	0.69758	0.0831364	0.00439416	0.00160232
	0.0221657	0.103027	0.115881	0.00310274	0.0028489	0.000356664	5.27334e-05	0.00170299	0.113002	0.267543	0.518849	0.153997	0.00553404	0.00332066	1.52986e-06	0.000880538	9.12716e-05	0.00723187	0.138725	0.194539	0.227089	0.0400482	0.0175225	0.0051287	0.000405806	4.83206e-09	2.53561e-05	0.000217937	0.133518	0.221213	0.469631	0.144606	0.207231	0.0158886	0.0162072	0.000172451	0.000137781	7.79484e-05	0.00147655	3.53589e-08	0.000121953	0.0437431	0.142811	0.608993	0.0257161	0.473385	0.195152	0.0108748	0.0008479
	0.0586521	0.128789	0.931678	0.0251594	0.000478936	6.81599e-05	0.000116481	0.000758821	0.0253238	0.0553195	0.279466	0.175173	0.0221162	0.00169185	9.15935e-05	0.000254205	0.000170622	0.000184893	0.0344646	0.149734	0.354775	0.15417	0.00767954	0.00150656	0.00088545	2.58881e-09	2.22188e-06	0.00101681	0.0162778	0.161805	0.619242	0.0911162	0.180569	0.0100059	0.0055147	0.000144497	4.34841e-06	0.000615637	2.58089e-05	2.89776e-06	4.07229e-05	0.00703826	0.258898	0.267679	0.446539	1.04079	0.035317	0.0701284	0.000408071
	0.0128971	0.131583	0.348312	0.0721698	0.00549826	0.00124762	0.00513744	0.000677699	0.00583492	0.0784208	0.210913	0.328306	0.0417866	0.00089321	0.000160359	0.000787866	0.000742042	2.02291e-05	0.00682662	0.0892189	0.294116	0.0271147	0.0702268	0.108057	0.00426077	4.6632e-07	4.16256e-07	0.00608636	0.0113901	0.346355	0.107096	0.158387	0.156013	0.112573	0.0177067	0.000116942	2.71318e-07	6.26237e-05	1.02813e-05	3.53972e-06	1.43069e-06	0.000247247	0.0545552	0.0999654	0.557308	0.197519	0.923613	0.0505916	0.00225957
	0.0602899	0.0453037	0.321767	0.174905	0.0177916	0.0102819	0.00392057	0.000432883	0.00291097	0.12293	0.0543235	0.182374	0.110048	0.000704079	0.00106303	7.04569e-05	0.00139585	6.33293e-07	0.00377973	0.254986	0.0826331	0.0399124	0.0345876	0.577503	0.0186595	6.04156e-05	5.98936e-13	0.00469354	0.00489407	0.588798	0.236696	0.559809	0.212838	0.245193	0.0084903	0.00363596	5.28138e-06	9.9376e-06	0.000104387	1.48512e-05	1.6181e-05	0.000582104	0.0548089	0.572812	0.649545	0.425174	1.10066	0.156043	0.00681743
	0.0428817	0.0253282	0.250558	0.0575644	0.0265655	0.00673473	0.00285076	0.00343671	0.00278444	0.0375994	0.0281032	0.290901	0.171487	0.00173205	0.000958357	0.000292313	0.00224397	0.000144564	0.00095373	0.0923519	0.12667	0.851302	0.12029	0.204549	0.0435809	0.0286349	2.49974e-11	8.60816e-05	0.00233483	0.0529104	0.134349	0.337821	0.0755005	0.0511694	0.00183825	0.000671476	6.25814e-07	3.31174e-06	4.7964e-05	9.60721e-05	6.77253e-06	0.000496863	0.0135424	0.0855447	0.118922	0.215826	0.5308	0.0609873	0.000169153
	0.312778	0.00653624	0.00719118	0.0108207	0.125446	0.0865776	0.0122527	0.00477438	0.000486895	0.00747791	0.068093	0.506264	0.0369796	0.00580635	0.00321596	0.00184532	0.00173266	0.000363843	0.000101684	0.0402633	0.0209076	0.578469	0.444922	0.866667	0.187097	0.00231184	7.68563e-05	4.1078e-11	0.000221543	0.00602096	0.174249	0.380793	0.0797413	0.0772478	0.0236927	0.000212142	2.16164e-06	6.94451e-08	3.58423e-06	1.02705e-05	1.54154e-05	4.06587e-05	0.0120334	0.168086	0.460371	0.92807	0.227475	0.0147442	0.000395483
	0.225445	0.0130566	0.000488593	0.000142417	0.00560702	0.00581566	0.0856869	0.00230573	0.00208915	0.00756982	0.0970929	0.0670847	0.247167	0.022686	0.00400651	0.00332715	0.00278279	0.00167885	4.69352e-05	0.0727875	0.011507	0.0595656	0.357399	0.208143	0.123996	0.000146922	0.000188435	1.41746e-09	0.00100789	0.00603253	0.295301	0.0880645	0.287048	0.0829118	0.0303192	0.000517957	7.08881e-06	1.73361e-08	0.000173888	2.17639e-05	1.12377e-05	3.0829e-05	0.00406573	0.117281	0.402882	0.270234	0.118998	0.074155	0.000811359
	0.089486	0.00140795	6.9326e-06	0.00157501	0.00139653	0.00729714	0.00936093	0.00144598	0.018833	0.00200003	0.0113527	0.0843138	0.181311	0.0440297	0.0148569	0.0295318	0.00377388	0.0031315	0.000148636	0.00161493	0.0438137	0.0840336	0.164141	0.19867	0.143071	0.00448338	0.000240781	2.14481e-11	3.74875e-05	0.00148657	0.0698871	0.110228	0.0764115	0.0567133	0.0517231	0.00393427	0.000271343	4.78493e-06	0.00026168	2.53223e-05	1.55009e-05	0.000321551	0.00186078	0.0307199	0.229083	0.380373	0.039841	0.0301615	0.0182986
	0.0400082	0.00677669	1.80768e-05	0.000131138	0.000556653	0.00474863	0.0129493	0.00223519	0.00291391	8.01663e-05	0.00395212	0.0490207	0.143406	0.761021	0.0454816	0.0280342	0.01537	0.00872879	0.000158046	7.32268e-05	0.0361213	0.0165832	0.295291	0.0129415	0.0449848	0.0588493	7.65505e-05	2.80562e-05	2.87261e-06	0.00555799	0.00946343	0.114486	0.27526	0.12853	0.107924	0.00415894	0.000772771	2.70716e-05	3.74792e-05	0.000226748	7.2771e-06	0.0112928	0.00112399	0.0296541	0.222574	0.226596	0.0364124	0.0115182	0.110997
	0.116379	0.0127737	8.2938e-05	3.30302e-05	0.00116238	0.00679247	0.00323901	0.00675878	0.00066706	0.000943949	0.00125423	0.0148079	0.120571	0.287752	0.252733	0.00823738	0.00943332	0.00688195	0.000783335	7.84003e-06	0.00366998	0.00893716	0.118931	0.00678585	0.0405961	0.0230916	0.000605117	0.000382458	1.82229e-07	0.00295862	0.00280932	0.109528	0.346169	0.266085	0.0478281	0.121841	0.00391946	6.299e-05	7.16089e-06	0.000126663	0.000536392	0.000146791	0.000885109	0.0112718	0.0502713	0.0777225	0.0857042	0.0136919	0.141893
	0.189448	0.0189664	6.66693e-05	5.0057e-05	0.00385987	0.0086303	0.0322524	0.000971325	0.00167097	0.00151457	8.52494e-05	0.0327483	0.140995	0.367577	0.722816	0.00734807	0.00967173	0.00908044	0.00931934	3.74811e-05	0.00186504	0.00159556	0.0737201	0.0726644	0.013636	0.111099	0.0100688	0.000305822	1.31107e-06	0.000117077	0.000816019	0.15182	0.129966	0.415536	0.132849	0.116168	0.00196441	5.51931e-05	1.89989e-05	0.000121032	4.47904e-06	5.70822e-05	0.00101182	0.00492816	0.0212168	0.155002	0.0937261	0.0453558	0.0583049
	0.584025	0.0188923	0.00350722	0.000248302	0.000284476	0.00465437	0.0102636	0.00402624	0.00218897	0.000155889	0.000107957	0.024515	0.0766016	0.48321	0.708513	0.014799	0.0062133	0.00583622	0.00896666	0.000281528	0.000273567	0.0247262	0.0771032	0.0293162	0.0135355	0.0280099	0.0080128	0.000421226	5.55477e-05	0.000102355	0.00115619	0.0042556	0.101545	0.321277	0.184776	0.128266	0.00887581	0.00031373	0.00012254	6.72353e-06	3.58514e-05	0.00023985	0.000853277	0.000540735	0.0186343	0.0338201	0.477718	0.358333	0.167877
	0.294209	0.147729	0.0214666	0.00118314	0.000475191	0.00168277	0.0013224	0.0082971	0.00921024	0.00473656	0.00052954	0.0117166	0.130806	0.45287	0.0942608	0.171429	0.00321279	0.0196086	0.0122353	0.00823992	0.0135857	0.032339	0.00809783	0.0250345	0.0363568	0.00650322	0.0914768	0.00202694	0.000427514	8.53757e-07	0.00567279	0.00994609	0.426511	0.605812	0.204259	0.212127	0.0197869	0.00995495	1.93482e-06	1.47629e-05	7.6584e-05	5.5295e-05	0.000590674	0.000479836	0.00488237	0.2561	0.422232	0.150324	0.453061
	0.250322	0.391538	0.0682694	0.00198436	0.000281123	1.83783e-05	0.00011919	0.000824594	0.00161392	0.000362283	0.000240938	0.00301964	0.31143	0.136391	0.528669	0.12789	0.005921	0.0124698	0.0166072	0.00772896	0.00292302	0.0137816	0.00693113	0.0272276	0.0110368	0.00957413	0.0231547	0.00825964	0.00124297	4.62888e-05	0.00050924	0.0188892	0.145188	0.0638433	0.282927	0.167375	0.0958793	0.001617	1.97851e-05	0.000120175	2.12685e-05	7.2405e-05	2.18468e-05	0.00130502	0.000570588	0.0235267	0.0715835	0.313859	0.346151
	0.534985	0.480781	0.0231308	0.00525448	0.000457581	3.99269e-05	2.13182e-05	0.000160552	0.00155659	0.00101282	0.000525191	0.00693801	0.0552521	0.36313	0.649842	0.0944905	0.00868784	0.00856569	0.0291039	0.0266502	0.037667	0.025753	0.0192082	0.0177812	0.00490058	0.00182353	0.00473056	0.00513367	0.00216128	0.000983961	0.000430677	0.0592671	0.48745	0.18861	0.89002	0.168437	0.186979	0.00875209	7.54962e-05	7.093e-06	9.49921e-06	5.43268e-06	9.53987e-07	0.000192908	0.000331055	0.0114297	0.173847	0.417138	0.245965
	0.0828134	0.302328	0.209458	0.00722847	0.00484065	0.000131278	6.45386e-05	0.000371349	0.000533358	0.000616394	0.000539103	0.0011967	0.00923096	0.120676	0.189691	0.186223	0.0184164	0.00793932	0.0790685	0.0149813	0.050177	0.0484725	0.0122889	0.00109657	0.00416297	0.00167145	0.0053527	0.0495641	0.00625933	0.00152684	2.05227e-05	0.0225219	0.0625615	0.574673	0.265011	0.138176	0.164694	0.0227314	0.000295224	1.46374e-05	5.15207e-05	2.51946e-06	6.10291e-06	7.02774e-06	0.00051	0.00456414	0.0450284	0.197803	0.210624
	0.543763	0.0980859	0.260204	0.0606656	0.0398779	0.00107507	0.000635631	0.00025821	0.00135985	0.000726996	0.000661229	0.00170201	0.00281862	0.054951	0.217795	0.0543828	0.00903813	0.0204661	0.0449573	0.0491733	0.0495005	0.0201778	0.0333003	0.00725605	0.00830704	0.00255581	0.00352544	0.0779065	0.00650912	0.013237	0.000567304	8.95539e-06	0.01998	0.112942	0.10293	0.0811662	0.22185	0.19027	0.00294568	9.67611e-05	0.000124258	2.48399e-06	6.63354e-09	1.95456e-06	0.000247328	0.00333832	0.0497131	0.0802815	0.153922
	0.10749	0.280556	0.0594981	0.0468066	0.113968	0.00669986	0.00122341	0.00011017	0.000254064	0.000658693	0.000768892	7.49609e-05	0.0010706	0.0152068	0.101532	0.0675073	0.0404744	0.0148654	0.03132	0.0378852	0.0227092	0.171516	0.0194248	0.00293104	0.02236	0.00245143	0.012744	0.00565472	0.0403717	0.0301995	0.000193509	2.67023e-07	0.00183145	0.0454685	0.122557	0.0406868	0.0648752	0.0991209	0.00747489	0.000536409	1.008e-05	3.04285e-08	6.02731e-07	6.45606e-06	0.000237086	0.00110746	0.0408898	0.404164	0.200949
	0.131833	0.0683802	0.111459	0.0585303	0.0825717	0.122482	0.0204986	0.00236797	0.000109911	0.000475402	0.000114512	5.98133e-05	0.000606251	0.00440905	0.137431	0.225345	0.0669445	0.0341383	0.0686292	0.245547	0.0841487	0.233673	0.015147	0.00616563	0.000720512	0.00395847	0.0416611	0.021155	0.0566619	0.0051146	0.000906135	7.71911e-06	3.9003e-05	0.00120809	0.0641139	0.206451	0.101709	0.147112	0.0164118	0.00045118	4.57103e-05	2.40801e-07	8.28216e-08	1.11106e-05	6.11226e-05	0.00219674	0.0195424	0.0818478	0.0889798
	0.0194897	0.0884908	0.0774601	0.246987	0.223385	0.194009	0.0477749	0.00838375	0.00408037	7.98123e-05	0.000744226	0.00216137	0.00298645	0.0117194	0.0215041	0.509206	0.393494	0.0653557	0.0371265	0.188118	0.0903917	0.282587	0.0461472	0.0826416	0.0115652	0.0115061	0.0790567	0.0364281	0.112692	0.00724062	0.00122948	2.79989e-05	6.5836e-06	0.0029853	0.0213376	0.105078	0.342949	0.191594	0.132545	0.00110465	8.70177e-05	6.50567e-05	3.73121e-06	5.07791e-07	0.000257549	0.000977121	0.00148383	0.0061513	0.0436448
	0.126573	0.0984948	0.147299	0.0779429	0.0548783	0.405633	0.0137762	0.0126983	0.00455373	0.00129347	0.00591429	0.00753962	0.0159868	0.00142905	0.0203262	0.097763	0.569015	0.139688	0.139187	0.0956771	0.144019	0.0796464	0.215521	0.0764139	0.00387496	0.00266531	0.00580817	0.00523647	0.0159993	0.192849	0.00519082	5.51821e-05	2.16913e-06	0.00202103	0.0363626	0.209036	0.251814	1.28352	0.154897	0.00133707	0.000345514	0.000105503	2.5703e-06	3.14464e-06	1.5679e-05	0.000377494	0.00412212	0.0107626	0.107211
	0.246066	0.0402353	0.0278846	0.0926384	0.0658112	0.151857	0.0698106	0.0302524	0.0450984	0.0398359	0.466849	0.0623897	0.0165686	0.0177923	0.00988485	0.216241	0.0654295	0.440181	0.0325244	0.181137	0.169701	0.710159	0.284105	0.00183076	0.0160446	0.0116449	0.00566416	0.00336187	0.00365186	0.0344002	0.0139452	0.0160483	3.83278e-05	0.00124755	0.393537	0.170073	0.504139	1.17999	0.0466552	0.0124629	0.00117075	0.0002592	3.31412e-06	2.40309e-06	3.11744e-06	0.000113101	0.00161435	0.00891804	0.0680276
	0.0629584	0.0562278	0.0541501	0.0838401	0.0446017	0.0286342	0.0354131	0.00782222	0.0619607	0.0512981	0.162464	1.6716	0.127038	0.0137315	0.00208475	0.0136187	0.622248	0.320507	0.166	0.179266	0.195395	0.119203	0.229556	0.0022772	0.00393418	0.00562899	0.0013341	0.00562329	0.000345828	0.00640138	0.0196116	0.0677921	0.0169478	0.0394737	0.706921	1.30938	1.57114	0.777808	0.187292	0.00459483	0.000390079	0.000270425	5.45593e-06	6.70401e-05	6.62941e-07	2.97018e-05	0.000756013	0.0144446	0.085367
	0.0685367	0.0785471	0.0463145	0.0169814	0.00933558	0.052757	0.00458529	0.009116	0.0330906	0.0354433	0.0590698	2.0228	0.212716	0.00855938	0.0074278	0.0225658	0.203716	0.0541661	0.170078	0.123525	0.15838	0.149392	0.0312224	0.00539562	0.00150621	0.00551695	0.0130099	0.00284878	0.000255338	0.000661758	0.0682563	0.102736	0.49861	0.102747	0.384338	0.6099	0.840828	0.520516	0.660794	0.135874	0.000469417	0.000544186	2.7517e-05	2.11893e-05	2.67967e-05	1.18365e-05	0.000232279	0.0377397	0.114592
	0.0361358	0.0531519	0.058615	0.0124854	0.00817182	0.0054727	0.00122711	0.00587201	0.0241492	0.0553383	0.013661	0.0100813	0.00917439	0.00474302	0.0191465	0.0222744	0.105162	0.185427	1.13	0.0259193	0.0530666	0.0480566	0.0616855	0.0620602	0.000127474	0.0207809	0.00316311	0.00116659	0.000709047	0.000232074	0.132852	0.0378025	0.235444	0.197859	0.151817	0.61081	0.456852	0.0949858	0.160625	0.0416105	0.00958263	0.00161815	0.000299943	1.03535e-06	4.2562e-07	1.25165e-08	2.83225e-05	0.0093869	0.121975
	0.0655365	0.00778867	0.00931003	0.00917456	0.00510597	0.00247555	0.00140074	0.00380981	0.0146099	0.00763634	0.00113514	0.0040136	0.00281199	0.00292234	0.00316056	0.00776037	0.0880577	0.115708	0.121014	0.0591281	0.0668964	0.139596	0.218185	0.0504905	0.00103144	0.000454559	0.000895624	0.000497378	0.000993262	0.00243921	0.013877	0.135579	0.0276061	0.23716	0.00212261	0.0518965	0.131093	0.00836524	0.00429063	0.0439808	0.0280938	0.015222	0.0005635	6.25455e-06	6.3402e-09	7.54724e-07	6.26677e-05	0.00103149	0.0337128
	0.184896	0.0111458	0.0137222	0.00357151	0.00366113	0.00179611	0.00128902	0.000824424	0.000468465	0.00733145	0.00545993	0.00234366	0.00683023	0.00372636	0.00146684	0.00509184	0.00638205	0.0813681	0.0531447	0.0486983	0.040327	0.292899	0.0892528	0.0748227	0.00195588	2.97642e-05	0.0024584	0.000934607	0.00295724	0.000168573	0.0345566	0.210029	0.0209825	0.00191407	9.42179e-06	1.67079e-06	0.00352853	0.0100412	0.0717037	0.176501	0.0901672	0.0424591	0.000453463	3.38653e-06	2.80484e-06	3.25264e-07	6.19649e-07	0.00214195	0.0141788
	1.11548	0.00360633	0.0105827	0.00240785	0.00147527	0.00304029	0.000184071	0.000774758	0.00655649	0.0183972	0.00061837	0.0102954	0.0374433	0.0140779	0.028399	0.0161742	0.0094359	0.0870066	0.0363116	0.246654	0.0226136	0.117383	0.149476	0.114367	0.00399018	0.000123177	0.000743541	0.000211705	0.00418242	0.00120972	0.0295429	0.578624	0.00872666	0.00197855	6.82592e-08	2.25981e-11	0.000228918	0.0853306	0.17625	0.292281	0.0940723	0.0634687	0.00346145	4.29221e-06	1.30877e-08	7.93971e-09	1.82666e-07	0.000765863	0.0175285
	1.82674	0.114618	0.00430192	0.0041556	0.00206543	0.00694504	0.00208719	0.00235915	0.00107552	0.00101843	0.0030618	0.0253179	0.0211352	0.0338047	0.0136059	0.0024954	0.00214972	0.00495903	0.11372	0.100095	0.0861811	0.0587454	0.179307	0.128814	0.0055037	0.000237636	0.000890438	0.00219283	0.00233963	0.0033802	0.0095622	0.0415282	0.00738069	0.00491312	7.3546e-05	0	0.00012291	0.0704215	0.261722	0.480217	0.0939633	0.0516014	0.0343011	7.18941e-05	1.15969e-08	3.46487e-08	2.70882e-07	0.0012805	0.000725038
	0.318492	0.892726	0.00973495	0.00558305	0.000343641	0.000932618	0.0103081	0.0112255	0.0125042	0.000778363	0.000786391	0.00393196	0.0275614	0.00918777	0.00249962	0.000386513	0.000810432	0.00281811	0.13595	0.0310445	0.0590869	0.028138	0.430814	0.111072	0.0152315	0.000221697	0.000765868	0.000504253	0.000568788	0.0024505	0.00487725	0.00416304	0.00103301	0.000115563	2.78213e-05	1.05608e-07	1.0632e-05	0.123567	0.116387	0.138429	0.178797	0.0340111	0.0153409	2.75973e-05	1.57609e-06	4.57191e-07	6.5404e-05	0.00268614	0.00320185
	0.100763	0.270175	0.0692956	0.00123571	0.00120165	0.00010578	0.0010052	0.00606621	0.0058217	0.00423339	0.00212024	0.00278057	0.0120176	0.00281244	0.00274576	0.00437114	0.00145776	0.00323354	0.0387517	0.0309235	0.135201	0.0639163	0.220665	0.121347	0.141924	0.000660132	0.000344075	0.00103254	2.20245e-05	0.000712317	0.000938112	0.00238019	0.00190943	0.000176907	0.00321814	0.000391715	1.06685e-05	0.044544	0.0257618	0.190902	0.3164	0.289116	0.0406103	0.00180874	0.00028495	7.37836e-06	7.07629e-05	0.000220417	0.0058774
	0.118964	0.186235	0.0824129	0.146427	0.00157736	0.0050257	0.0201299	0.104554	0.0728453	0.0725729	0.00609693	0.00506802	0.00608167	0.00128401	0.0046236	0.00168897	0.00271822	0.000169945	0.0014316	0.0296404	0.0398915	0.0535922	0.101481	0.234947	0.471961	0.00354855	9.89581e-07	0.000159033	0.000261076	0.000948246	0.00227213	0.00121633	0.00248716	0.000763414	0.000438544	6.71049e-05	1.49098e-05	0.00366779	0.0670587	0.161463	0.179994	0.340084	0.173807	0.0452986	0.00405729	9.97765e-06	1.99244e-05	0.000142967	0.000421203
	0.2751	0.355626	0.0998407	0.0333231	0.464276	0.0576862	0.0467328	0.104016	0.014406	0.0170363	0.0169125	0.00179824	0.000402965	0.00496182	0.0175644	0.00265171	0.000986769	0.000184264	0.00537572	0.0506908	0.0665288	0.254578	0.140876	0.387713	0.310021	0.0193858	4.71236e-05	4.08257e-06	2.03678e-05	0.000956182	0.00688893	0.00872161	0.00349053	0.0149672	0.000312708	0.000252424	7.42228e-07	0.00307472	0.231842	0.161277	0.438492	0.302065	0.0943122	0.0773962	0.00122111	2.81425e-06	1.79192e-06	9.56507e-07	3.1778e-06
	0.143449	0.0785759	0.109413	0.108488	0.322351	1.47038	0.446828	0.0458794	0.013235	0.0143326	0.00680198	0.000499578	0.000199273	0.00547666	0.018501	0.000527812	0.00551833	0.00127589	0.00125733	0.0196035	0.12164	0.0612789	0.176512	0.68916	0.113685	0.135124	7.17888e-05	2.19805e-07	2.83536e-05	0.00263766	0.00371599	0.0141755	0.00591484	0.0190547	0.000678295	0.000127056	1.3073e-09	6.09499e-05	0.264015	0.334246	0.265391	0.481642	0.152192	0.0866242	0.00126627	7.33828e-08	3.47235e-08	2.37037e-07	1.05125e-09
	0.00173211	0.0330748	0.140817	0.967771	1.20925	1.17763	1.23571	0.0682109	0.00585252	0.00282676	0.00777159	0.00126696	0.000511014	0.000719246	0.000877833	0.0040636	0.00309457	0.000334656	0.0025827	0.00311218	0.258829	0.227937	0.249184	0.164794	0.278063	0.100364	0.000549942	1.09428e-06	1.45779e-06	4.60739e-05	0.00313978	0.00802078	0.00454129	0.0139744	3.25343e-05	2.66217e-05	3.9319e-07	8.2678e-06	0.0726474	0.087416	0.444509	0.933007	0.119673	0.0596364	0.00058034	1.21584e-06	3.90091e-09	4.68828e-14	1.19255e-08
	0.000556241	0.000361993	0.141665	1.32108	1.58227	1.26132	0.52711	0.638747	0.0244809	0.00394919	0.0030948	0.0035806	0.00137709	0.000239497	0.000418108	0.00549974	0.0069417	0.00082497	0.000705531	0.00141359	0.151408	0.0821835	0.426502	0.13278	0.55457	0.120289	0.00571675	1.82333e-05	4.83678e-07	0.000119725	0.00316289	0.00444985	0.032106	0.00787594	0.0041763	3.52624e-05	0.000163653	7.05192e-05	0.0566234	0.175338	0.714018	0.0905068	0.251183	0.0844703	0.000134271	1.28287e-07	3.50292e-10	8.0252e-07	3.53886e-06
	0.000751305	0.000803098	0.00370672	0.167037	0.423498	0.858875	0.625163	0.0878617	0.200354	0.00318212	0.0240713	0.0265913	0.00269361	0.00070655	0.000151847	0.000114078	0.00135505	0.00590273	0.0031701	0.00451954	0.0199692	0.143696	0.210983	0.252469	0.180131	0.138525	0.0325092	1.37246e-05	1.53673e-07	4.46713e-06	0.000552199	0.0120561	0.0283985	0.00188303	0.0259452	0.000512839	0.000416901	0.000426575	0.0117255	0.146534	0.871794	0.223975	0.0600145	0.0630936	0.000269489	4.328e-07	7.0817e-08	1.81918e-06	3.40285e-05
	0.000145939	0.000219839	0.000114185	0.00708101	0.154368	0.19549	0.4383	0.0616447	0.119905	0.127105	0.0149735	0.00641069	0.00595028	0.00183181	0.00125972	1.70437e-06	0.000200457	0.000881141	0.00101206	0.00713795	0.0411504	0.152612	0.198515	0.168884	0.0808328	0.29698	0.0615195	7.66653e-05	8.72915e-07	3.31361e-08	4.87364e-06	0.0263558	0.062933	0.0380135	0.0252903	0.00677234	0.00373719	0.000860573	0.00206885	0.0392189	0.919893	0.83649	0.0605284	0.0578312	0.00109755	3.40721e-05	2.89935e-07	0.000200288	2.22929e-05
	0.00347992	0.000501471	0.000268341	9.22968e-05	0.00127678	0.0537259	0.158466	0.0398333	0.0664245	0.0617509	0.096349	0.0086837	0.0190696	0.00105541	0.000226359	9.63088e-06	3.55817e-06	7.6458e-05	8.12508e-05	0.00405743	0.0149681	0.091477	0.247904	0.183334	0.0659428	0.149654	0.039886	0.000980099	3.03704e-07	4.48507e-07	1.29608e-07	0.00102102	0.0131584	0.0774981	0.0196158	0.0519802	0.00316715	0.00246428	0.00347984	0.04147	0.548557	0.189058	0.0648483	0.0391571	0.00174592	0.000415893	1.85511e-05	0.000593025	1.07202e-05
	0.00119087	0.00236792	0.000101054	5.37266e-05	1.82112e-05	0.00534064	0.132868	0.29838	0.0720044	0.136392	0.114685	0.25498	0.00798349	0.00343546	0.000118188	2.74753e-05	6.23454e-05	1.52317e-06	0.000137052	0.0031022	0.0158294	0.043731	0.0803114	0.125863	0.147821	0.12036	0.0864416	0.0426399	7.98079e-06	6.94786e-08	2.04335e-07	8.19188e-05	0.020073	0.320002	0.00517994	0.0562318	0.00739116	0.0084749	0.00539459	0.0217017	0.232408	0.344065	0.027078	0.0533961	0.00442842	0.00154658	0.00109574	0.00342836	0.000113025
Panel h	FWHM histograms
	Deconvolution				TIRF				SRRF				SOFI order 2				SOFI order 4
	Fit		Raw		Fit		Raw		Fit		Raw		Fit		Raw		Fit		Raw
	Distance [nm]	Normalized intensity	Distance [nm]	Normalized intensity	Distance [nm]	Normalized intensity	Distance [nm]	Normalized intensity	Distance [nm]	Normalized intensity	Distance [nm]	Normalized intensity	Distance [nm]	Normalized intensity	Distance [nm]	Normalized intensity	Distance [nm]	Normalized intensity	Distance [nm]	Normalized intensity
	-368.111	0.00292499	-368.111	0.00152184	-362.428	0.0938284	-362.428	0.112258	-353.46	0	-353.46	-0.00790099	-355.382	0.032023	-355.382	0.0654717	-365.12	0.000392848	-365.12	-0.017241
	-360.838	0.00367498	-248.111	0.0755094	-355.154	0.103075	-242.428	0.332881	-346.188	0	-329.46	-0.00930597	-348.109	0.0368014	-235.382	0.234513	-357.847	0.000533941	-245.12	0.0418936
	-353.566	0.00459636	-128.111	0.493266	-347.882	0.113024	-122.428	0.769353	-338.913	0	-305.46	-0.00718847	-340.837	0.0421747	-115.382	0.672858	-350.575	0.000724832	-125.12	0.391617
	-346.292	0.00572257	-8.1108	0.995141	-340.609	0.12369	-2.4276	0.999932	-331.641	0	-281.46	-0.00328464	-333.564	0.0481945	4.6176	1.0193	-343.302	0.00097382	-5.1204	1.00406
	-339.02	0.00709235	111.889	0.588004	-333.337	0.135109	117.572	0.773335	-324.369	0	-257.46	-0.00558278	-326.292	0.0549192	124.618	0.637903	-336.03	0.00130304	114.88	0.449332
	-331.747	0.00875008	231.889	0.0878948	-326.064	0.147302	237.572	0.376291	-317.095	0	-233.46	-0.0152269	-319.019	0.0624068	244.618	0.217197	-328.757	0.00173185	234.88	0.0788186
	-324.474	0.0107462	351.889	0.00953607	-318.791	0.160287	357.572	0.0811964	-309.823	0	-209.46	-0.0118349	-311.746	0.0707092	364.618	-0.0222787	-321.484	0.00228792	354.88	-0.0227935
	-317.202	0.0131378			-311.519	0.174085			-302.551	0	-185.46	-0.00243162	-304.474	0.079891			-314.212	0.00300169
	-309.929	0.0159886			-304.246	0.188712			-295.279	0	-161.46	0.00312808	-297.2	0.0900038			-306.938	0.00391465
	-302.657	0.0193695			-296.974	0.204179			-288.005	0	-137.46	0.00401121	-289.928	0.101112			-299.666	0.00507659
	-295.384	0.0233587			-289.7	0.220492			-280.733	0	-113.46	0.0138461	-282.655	0.113262			-292.393	0.00654009
	-288.11	0.0280415			-282.427	0.237653			-273.461	0	-89.4598	0.0552829	-275.382	0.126505			-285.12	0.0083743
	-280.838	0.0335102			-275.155	0.255666			-266.186	0	-65.4598	0.160486	-268.11	0.140891			-277.848	0.0106539
	-273.565	0.0398633			-267.882	0.274517			-258.914	0	-41.4598	0.439273	-260.837	0.156468			-270.575	0.0134703
	-266.293	0.0472054			-260.61	0.294198			-251.642	0	-17.4598	0.823615	-253.565	0.17326			-263.303	0.0169284
	-259.02	0.0556458			-253.337	0.314688			-244.368	0	6.54024	1.04862	-246.292	0.191307			-256.03	0.0211391
	-251.747	0.0652972			-246.064	0.335969			-237.096	0	30.5402	0.581557	-239.018	0.210628			-248.756	0.0262378
	-244.475	0.0762744			-238.792	0.358003			-229.824	0	54.5402	0.258603	-231.746	0.231235			-241.484	0.0323602
	-237.202	0.088692			-231.518	0.380755			-222.552	0	78.5402	0.0961677	-224.473	0.253122			-234.211	0.0396666
	-229.928	0.102663			-224.245	0.404183			-215.277	0	102.54	0.0243131	-217.2	0.27629			-226.938	0.0483175
	-222.656	0.118294			-216.973	0.428234			-208.005	0	126.54	0.00736309	-209.928	0.300706			-219.666	0.0584928
	-215.383	0.135686			-209.7	0.452857			-200.733	0	150.54	0.00120126	-202.655	0.326344			-212.393	0.0703696
	-208.111	0.154927			-202.428	0.477979			-193.459	0	174.54	-0.00512114	-195.383	0.353145			-205.121	0.0841331
	-200.838	0.176093			-195.155	0.503539			-186.187	0	198.54	-0.00949665	-188.11	0.381046			-197.848	0.0999632
	-193.565	0.199242			-187.882	0.529453			-178.915	0	222.54	-0.00698776	-180.836	0.409969			-190.574	0.11804
	-186.293	0.224408			-180.61	0.555642			-171.641	1.00356e-06	246.54	-0.00669673	-173.564	0.439816			-183.302	0.138515
	-179.02	0.251605			-173.336	0.582015			-164.369	3.01067e-06	270.54	-0.00105674	-166.291	0.470478			-176.029	0.161538
	-171.748	0.280817			-166.064	0.608479			-157.097	8.02844e-06	294.54	-0.0106909	-159.019	0.501825			-168.757	0.187214
	-164.474	0.311995			-158.791	0.634934			-149.825	2.40853e-05	318.54	-0.014123	-151.746	0.533722			-161.484	0.215629
	-157.201	0.34506			-151.518	0.661278			-142.55	6.62347e-05	342.54	-0.00759993	-144.473	0.566013			-154.211	0.246816
	-149.929	0.379894			-144.246	0.687406			-135.278	0.000172612	366.54	0.00151236	-137.201	0.598531			-146.939	0.280759
	-142.656	0.416345			-136.973	0.713208			-128.006	0.000428518			-129.928	0.631094			-139.666	0.317388
	-135.384	0.454219			-129.701	0.738566			-120.732	0.00100757			-122.656	0.663508			-132.394	0.35657
	-128.111	0.493287			-122.428	0.76337			-113.46	0.002257			-115.382	0.69558			-125.12	0.398104
	-120.838	0.53328			-115.154	0.787503			-106.188	0.00480803			-108.109	0.727108			-117.847	0.441719
	-113.566	0.573896			-107.882	0.810857			-98.9134	0.00974151			-100.837	0.757867			-110.575	0.487073
	-106.292	0.614799			-100.609	0.833308			-91.6414	0.0187725			-93.564	0.787656			-103.302	0.533748
	-99.0204	0.655624			-93.3372	0.854757			-84.3694	0.0344099			-86.292	0.816255			-96.03	0.581268
	-91.7472	0.695982			-86.064	0.875084			-77.095	0.0599916			-79.0188	0.843464			-88.7568	0.629093
	-84.474	0.735467			-78.7908	0.894189			-69.823	0.0994835			-71.7456	0.869063			-81.4836	0.676628
	-77.202	0.773661			-71.5188	0.911973			-62.551	0.156916			-64.4736	0.892858			-74.2116	0.723239
	-69.9288	0.810139			-64.2456	0.928338			-55.279	0.235414			-57.2004	0.914668			-66.9384	0.768264
	-62.6568	0.844482			-56.9736	0.943203			-48.0046	0.335932			-49.9284	0.934305			-59.6664	0.811029
	-55.3836	0.876281			-49.7004	0.956475			-40.7326	0.455955			-42.6552	0.951621			-52.3932	0.850864
	-48.1104	0.905145			-42.4272	0.968092			-33.4606	0.588638			-35.382	0.966461			-45.12	0.887114
	-40.8384	0.930711			-35.1552	0.97798			-26.1862	0.722813			-28.11	0.978707			-37.848	0.919173
	-33.5652	0.95265			-27.882	0.986092			-18.9142	0.844222			-20.8368	0.988251			-30.5748	0.946481
	-26.2932	0.970674			-20.61	0.992376			-11.6422	0.937866			-13.5648	0.995021			-23.3028	0.968553
	-19.02	0.984545			-13.3368	0.996801			-4.36776	0.991009			-6.2916	0.998946			-16.0296	0.984989
	-11.7468	0.994076			-6.0636	0.999339			2.90424	0.996019			0.9816	1			-8.7564	0.995491
	-4.4748	0.999139			1.2084	0.999975			10.1762	0.952162			8.2536	0.99817			-1.4844	0.999862
	2.7984	0.999663			8.4816	0.998707			17.4482	0.865778			15.5268	0.993469			5.7888	0.998022
	10.0716	0.995642			15.7548	0.995541			24.7226	0.748782			22.8	0.985949			13.062	0.990005
	17.3436	0.987131			23.0268	0.990492			31.9946	0.615967			30.072	0.975662			20.334	0.975959
	24.6168	0.974245			30.3	0.983597			39.2666	0.481962			37.3452	0.962704			27.6072	0.956142
	31.8888	0.957158			37.572	0.974892			46.541	0.358691			44.6172	0.947186			34.8792	0.930917
	39.162	0.936097			44.8452	0.964419			53.813	0.253911			51.8904	0.929229			42.1524	0.900734
	46.4352	0.911338			52.1184	0.952248			61.085	0.17096			59.1636	0.908984			49.4256	0.866122
	53.7072	0.883203			59.3904	0.938437			68.3594	0.109487			66.4356	0.886625			56.6976	0.827673
	60.9804	0.852047			66.6636	0.923065			75.6314	0.0666933			73.7088	0.862319			63.9708	0.786022
	68.2524	0.818254			73.9356	0.906218			82.9034	0.0386419			80.9808	0.836267			71.2428	0.741838
	75.5256	0.78223			81.2088	0.887982			90.1754	0.0212954			88.254	0.808664			78.516	0.695795
	82.7988	0.744394			88.482	0.86846			97.4498	0.0111625			95.5272	0.779722			85.7892	0.648559
	90.0708	0.705169			95.754	0.847747			104.722	0.00556572			102.799	0.749648			93.0612	0.600778
	97.344	0.664975			103.027	0.825954			111.994	0.00263935			110.072	0.718663			100.334	0.553064
	104.616	0.624222			110.299	0.803189			119.268	0.00119022			117.344	0.686967			107.606	0.505983
	111.889	0.583304			117.572	0.779568			126.54	0.00051081			124.618	0.654785			114.88	0.460036
	119.162	0.542592			124.846	0.755198			133.812	0.00020874			131.891	0.622306			122.153	0.415666
	126.434	0.502427			132.118	0.730197			141.087	8.1288e-05			139.163	0.589744			129.425	0.373247
	133.708	0.463121			139.391	0.704679			148.359	3.01067e-05			146.436	0.557271			136.698	0.333077
	140.98	0.42495			146.663	0.678757			155.631	1.00356e-05			153.708	0.52507			143.97	0.295386
	148.253	0.388153			153.936	0.652547			162.905	4.01422e-06			160.981	0.493303			151.243	0.260334
	155.526	0.352931			161.209	0.626152			170.177	1.00356e-06			168.254	0.462124			158.516	0.228018
	162.798	0.319447			168.481	0.599679			177.449	0			175.526	0.431669			165.788	0.198474
	170.071	0.287826			175.754	0.573237			184.721	0			182.8	0.402061			173.062	0.171688
	177.343	0.258156			183.026	0.546915			191.995	0			190.072	0.37341			180.334	0.147595
	184.616	0.230493			190.3	0.520808			199.267	0			197.345	0.345793			187.607	0.126096
	191.89	0.204858			197.573	0.495002			206.539	0			204.618	0.319302			194.88	0.107059
	199.162	0.181248			204.845	0.469583			213.814	0			211.89	0.293994			202.152	0.0903329
	206.435	0.159629			212.118	0.444616			221.086	0			219.163	0.269915			209.425	0.075745
	213.707	0.13995			219.39	0.420178			228.358	0			226.435	0.247089			216.697	0.0631213
	220.98	0.12214			226.663	0.396329			235.632	0			233.708	0.225545			223.97	0.0522737
	228.253	0.106112			233.936	0.373117			242.904	0			240.982	0.205287			231.244	0.0430224
	235.525	0.0917682			241.208	0.350597			250.176	0			248.254	0.186309			238.516	0.0351903
	242.798	0.0790027			248.482	0.328812			257.448	0			255.527	0.168605			245.789	0.0286032
	250.072	0.0677038			255.755	0.307793			264.723	0			262.8	0.152142			253.062	0.0231061
	257.344	0.0577573			263.027	0.287566			271.995	0			270.072	0.136889			260.334	0.0185496
	264.617	0.049048			270.3	0.26816			279.267	0			277.345	0.122819			267.607	0.0147982
	271.889	0.0414628			277.572	0.249584			286.541	0			284.617	0.109874			274.879	0.0117329
	279.162	0.0348913			284.845	0.231855			293.813	0			291.89	0.0980153			282.152	0.00924576
	286.435	0.0292279			292.118	0.214978			301.085	0			299.164	0.0871782			289.426	0.00724002
	293.707	0.0243725			299.39	0.198944			308.359	0			306.436	0.077324			296.698	0.00563267
	300.98	0.0202314			306.664	0.183762			315.631	0			313.709	0.0683879			303.971	0.00435729
	308.252	0.0167176			313.936	0.169409			322.903	0			320.981	0.0603119			311.243	0.00334751
	315.526	0.0137512			321.209	0.155883			330.175	0			328.254	0.0530311			318.516	0.00255628
	322.799	0.0112598			328.482	0.143165			337.45	0			335.527	0.0465004			325.789	0.00194211
	330.071	0.0091779			335.754	0.13123			344.722	0			342.799	0.0406616			333.061	0.0014635
	337.344	0.00744691			343.027	0.120064			351.994	0			350.072	0.03545			340.334	0.00109831
	344.616	0.00601496			350.299	0.109639			359.268	0			357.344	0.0308268			347.606	0.000818894
	351.889	0.00483628			357.572	0.0999272			366.54	0			364.618	0.0267273			354.88	0.000605871
Panel i	P2P
	Distance (nm)	SRRF	Distance (nm)	TIRF
	-288	0.00927142	-480	0.0190596
	-264	0.00875018	-360	0.21665
	-240	0.00138411	-240	0.775101
	-216	0	-120	1
	-192	0.0125521	0	0.971779
	-168	0.0504813	120	0.995558
	-144	0.121758	240	0.717239
	-120	0.229454	360	0
	-96	0.428975
	-72	0.786914
	-48	1
	-24	0.77905
	0	0.604215
	24	0.626112
	48	0.657028
	72	0.61988
	96	0.483392
	120	0.35841
	144	0.306505
	168	0.253977
	192	0.200013
	216	0.121687
	240	0.0496836
	264	0.0372935
	288	0.0188598
[truncated: 853 more columns]

## Sheet: Fig 4
Panel a	EGFR-mApple TIRF image
Pixel values	247	263	279	286	306	370	453	527	572	493	414	363	342	320	305	296	297	348	593	772	597	489	601	720	691	674	822	935	870	659	511	446	382	393	438	457	553	669	763	818	918	990	959	847	771	855	1014	1053	946
	276	351	410	382	379	555	732	825	862	776	673	588	534	430	360	336	335	413	717	895	804	742	748	852	917	930	962	970	917	811	734	676	495	517	637	646	811	882	895	931	986	999	953	874	831	891	957	950	898
	302	429	601	597	519	717	882	955	943	896	866	843	810	666	493	410	391	501	792	955	928	895	791	830	953	969	953	939	897	846	823	820	667	618	670	675	814	926	940	977	1015	987	918	851	810	844	862	863	836
	330	414	619	793	752	855	925	967	944	897	906	889	901	888	766	626	536	620	808	891	883	858	748	805	910	899	902	908	848	806	785	785	760	739	730	710	782	936	1033	1056	1012	943	892	837	793	811	816	788	758
	412	579	763	909	894	904	912	905	878	835	849	849	867	910	910	846	738	722	765	788	796	793	733	795	810	797	839	861	783	734	716	701	718	773	813	806	852	1004	1083	1081	1007	918	818	761	733	745	748	713	678
	498	771	917	920	854	841	828	785	751	711	731	769	776	786	800	796	730	697	699	704	716	726	712	704	670	683	722	747	707	674	645	627	649	771	860	865	919	995	1001	957	910	841	744	689	683	679	679	673	651
	585	783	872	819	737	720	688	654	637	621	628	671	685	676	672	667	637	636	628	640	662	676	661	630	610	612	634	657	662	651	616	585	620	758	801	772	797	824	872	840	776	729	678	647	644	644	649	673	663
	784	790	744	679	616	605	581	569	588	596	581	598	617	607	616	613	604	598	569	586	630	641	643	634	614	612	610	602	621	635	618	601	669	763	704	671	678	671	753	722	680	654	628	611	600	603	609	648	650
	825	726	644	575	537	523	512	527	580	596	569	565	583	572	575	579	574	563	538	552	599	613	620	609	579	597	613	595	590	601	600	653	743	740	621	590	590	612	680	625	615	611	607	599	578	567	579	603	608
	774	662	613	565	517	486	496	538	597	584	553	551	548	561	561	556	552	538	509	510	552	583	583	561	550	590	629	612	576	586	604	673	782	748	603	523	508	541	584	572	580	587	587	589	562	559	576	589	612
	656	597	584	550	500	473	505	563	595	552	529	544	542	550	560	551	545	521	496	483	515	554	558	540	552	617	649	609	576	577	590	633	740	718	602	524	504	529	552	549	566	563	570	571	557	563	580	577	600
	591	574	565	534	500	488	500	517	535	523	513	529	537	545	562	557	534	518	509	497	499	518	531	517	541	594	611	583	577	573	563	596	646	632	600	572	549	557	553	546	552	536	562	587	579	582	585	563	565
	551	556	546	520	512	494	492	490	484	506	508	509	520	530	544	537	524	533	533	514	498	484	498	491	511	558	564	550	552	550	548	570	582	578	575	589	584	584	571	559	559	549	568	589	587	584	582	554	532
	542	549	537	513	513	512	498	509	497	514	513	506	507	521	538	539	546	580	558	508	485	476	496	489	498	550	554	514	528	541	557	555	556	558	574	588	577	580	581	575	575	561	563	567	574	573	560	532	513
	545	560	539	524	522	531	518	517	518	526	523	510	500	521	543	554	576	605	555	491	471	485	510	507	499	542	548	507	516	531	549	557	551	558	573	579	559	557	572	570	566	554	552	547	558	549	540	513	496
	534	532	514	526	523	525	521	511	517	519	517	526	516	533	547	554	559	578	543	499	496	514	525	531	534	552	557	526	520	516	526	558	562	565	571	577	575	582	585	558	553	551	539	536	545	546	541	520	500
	535	499	498	516	516	512	523	524	521	518	547	571	541	534	546	552	539	545	539	519	538	564	547	542	552	553	534	517	517	514	523	560	575	571	569	611	637	627	601	558	548	541	524	535	556	561	546	526	519
	543	520	510	507	511	521	533	543	544	542	576	580	537	540	552	562	551	548	547	526	542	580	555	522	522	520	505	506	520	536	567	595	596	574	575	649	698	651	604	562	552	539	529	538	561	567	549	543	551
	554	541	520	517	542	555	548	556	564	561	558	524	511	544	539	556	557	564	559	529	518	542	526	504	501	500	488	501	517	538	579	597	588	559	573	633	663	636	594	559	554	549	541	550	563	567	557	567	582
	543	519	510	535	582	596	570	564	569	556	540	505	509	541	536	562	572	573	578	548	518	520	521	516	508	505	506	513	521	526	542	553	559	549	564	593	604	594	581	562	565	561	557	560	565	573	572	574	575
	514	484	485	521	575	610	619	586	550	536	538	537	536	560	567	587	601	599	590	571	543	533	543	531	519	519	520	516	511	514	514	534	543	540	551	586	604	603	605	583	568	571	563	561	560	580	584	568	552
	491	471	469	504	558	588	618	606	567	559	557	569	562	586	596	611	639	668	661	619	571	545	545	528	518	523	514	499	497	503	511	527	533	540	564	593	615	599	585	559	551	556	551	550	547	566	568	549	543
	496	461	466	498	538	545	555	574	564	562	548	557	574	619	631	634	670	746	746	653	572	545	537	524	519	513	507	500	510	510	520	541	545	559	601	609	602	575	550	530	531	535	524	519	513	527	545	529	533
	530	482	496	505	512	516	529	549	573	569	527	520	571	625	641	641	692	763	748	668	585	548	538	531	521	519	514	521	534	523	539	571	569	588	630	634	603	560	537	522	520	521	513	518	517	513	536	533	535
	549	523	518	507	503	514	542	555	589	598	540	520	570	608	596	603	666	718	712	686	620	569	547	539	529	517	513	519	524	528	560	592	574	583	616	614	578	540	531	521	517	509	513	537	533	528	533	534	532
	549	517	491	490	497	518	547	564	579	583	548	539	566	575	563	564	615	684	753	796	701	601	545	535	530	515	515	518	526	540	564	575	562	562	573	566	543	520	522	521	519	511	509	520	527	526	531	531	531
	531	514	487	473	498	525	548	546	552	555	537	532	544	552	554	552	577	645	788	908	800	614	530	521	527	519	524	528	525	536	534	537	553	547	540	532	522	510	509	516	513	514	508	503	512	518	531	535	537
	529	526	500	493	528	558	561	546	549	543	531	538	545	553	577	564	554	586	722	858	772	597	523	516	515	522	526	519	519	529	526	528	548	545	527	523	515	504	507	519	509	514	517	509	515	524	534	533	529
	520	510	497	516	599	628	572	535	533	534	516	520	533	555	607	574	532	532	601	676	629	539	503	496	503	512	511	509	524	516	510	530	555	545	527	521	516	511	518	518	517	526	520	518	529	536	539	535	524
	512	497	493	522	608	636	560	523	523	521	509	506	540	631	678	603	523	501	518	549	525	499	492	486	494	494	491	505	523	485	509	569	611	577	532	514	511	525	539	528	536	551	536	524	547	556	553	543	530
	517	500	503	505	533	559	538	534	540	530	522	521	584	770	842	686	537	478	476	493	490	487	491	488	499	481	469	490	520	527	539	643	707	618	541	515	517	545	560	548	569	602	583	559	598	594	573	547	536
	531	514	514	509	506	520	529	544	552	541	545	560	602	752	821	694	539	472	460	488	496	492	497	507	512	480	469	488	525	544	545	610	645	572	524	513	515	536	551	556	585	630	607	598	632	604	570	564	542
	544	521	509	505	508	519	523	511	518	524	545	564	569	612	629	572	505	467	456	501	507	489	496	516	503	478	471	477	508	527	522	541	548	508	495	497	496	507	527	543	577	603	593	649	655	590	560	567	545
	586	541	513	514	519	526	519	499	494	496	511	530	534	539	528	506	491	478	468	496	507	503	508	517	490	481	490	491	501	507	502	515	532	509	491	488	499	511	524	548	566	577	596	654	667	624	568	553	550
	594	552	540	535	517	527	526	491	472	476	483	501	512	513	507	492	487	483	475	486	501	505	505	502	491	490	501	498	492	499	504	517	523	513	489	469	513	531	534	559	566	570	612	643	642	625	569	551	550
	551	560	572	547	528	565	586	524	481	482	485	499	499	499	501	493	489	491	487	494	497	493	495	510	523	512	513	507	491	491	499	513	515	511	491	489	530	555	540	562	567	576	616	627	603	584	560	558	550
	510	569	602	590	575	608	621	570	508	490	484	493	492	496	498	497	493	502	493	494	497	489	496	515	541	536	530	522	503	477	470	495	507	511	497	500	518	532	534	564	577	571	585	583	560	547	551	564	562
	498	551	611	621	607	609	611	584	520	498	495	492	492	494	502	501	500	508	498	492	498	495	488	510	544	562	562	543	515	474	459	484	509	522	518	513	509	517	529	550	556	554	566	556	544	537	535	559	579
	502	519	551	565	562	554	561	541	504	501	511	496	497	497	500	496	501	512	507	494	499	502	512	545	599	612	591	567	525	480	460	488	522	536	534	524	503	515	526	537	541	567	577	552	542	534	533	564	604
	505	511	520	521	507	505	520	519	504	502	508	505	495	499	512	500	496	511	512	501	499	514	530	579	658	640	577	560	553	512	486	500	522	534	540	527	507	511	529	540	547	592	590	551	536	566	570	588	627
	512	512	515	509	490	494	510	514	516	513	510	521	505	501	515	507	499	500	504	505	508	523	549	598	657	608	557	555	551	533	514	513	526	531	534	531	518	525	553	559	554	579	570	539	535	586	604	596	625
	529	505	507	492	486	498	495	499	514	528	536	544	528	520	525	519	506	494	503	512	522	548	580	619	632	567	538	541	533	530	533	535	526	530	530	527	526	540	568	586	599	598	559	543	541	563	581	584	599
	541	499	495	482	482	495	482	502	542	567	569	562	549	538	537	529	514	498	509	526	539	565	609	632	612	549	533	534	528	534	541	532	522	526	527	526	532	551	576	594	611	595	564	559	542	550	565	579	581
	528	500	492	480	484	489	481	503	537	556	554	553	540	538	537	530	514	499	514	538	549	559	573	598	589	558	553	540	530	532	531	528	524	519	515	521	541	580	593	588	587	573	564	583	561	558	566	569	567
	504	491	494	494	491	497	504	501	514	526	525	530	519	520	523	522	524	514	520	543	561	564	551	569	575	592	581	552	548	544	536	538	531	519	514	520	558	604	608	595	585	575	576	595	590	589	589	569	564
	489	492	505	498	500	511	512	501	507	519	523	529	515	515	522	525	533	522	535	563	594	605	564	561	573	607	598	565	570	568	542	555	538	525	532	531	559	592	579	582	583	583	592	603	607	624	627	588	581
	497	507	517	503	504	510	512	499	498	510	518	523	514	519	527	530	539	541	567	595	651	648	585	579	588	603	596	583	579	575	558	560	547	541	549	535	556	572	556	560	578	595	609	651	663	686	682	595	590
	510	542	557	532	526	528	515	490	492	500	517	524	516	520	531	544	556	571	584	603	641	635	592	589	598	592	572	571	569	562	555	568	576	582	562	552	581	584	549	549	581	599	589	654	688	712	694	601	600
	511	569	589	553	560	550	520	499	502	510	549	562	534	526	537	576	607	607	586	587	602	599	587	582	583	567	547	552	556	570	565	575	579	580	571	578	610	592	554	552	581	603	574	620	660	709	729	689	672
	527	558	585	579	594	578	533	516	512	516	563	575	544	529	546	613	651	642	624	639	647	617	595	582	561	561	558	550	555	571	570	573	564	564	574	605	613	581	566	568	576	589	587	618	631	688	747	753	734
	554	575	630	628	609	579	539	520	525	526	545	555	545	536	579	642	641	630	681	738	731	655	623	614	558	547	549	551	561	565	568	573	562	565	587	614	608	584	581	577	573	589	602	609	616	686	755	743	709
	567	629	751	779	670	589	546	532	537	534	551	565	556	580	619	624	581	608	720	794	768	671	620	614	545	529	538	538	546	553	561	559	561	577	605	638	621	600	587	578	580	603	604	608	623	697	767	738	682
	569	744	952	945	733	593	546	543	534	540	567	583	606	627	621	592	560	586	713	806	752	638	587	563	528	522	528	525	525	546	557	557	561	587	613	658	642	610	598	585	578	604	609	612	629	652	696	691	648
	559	737	899	831	654	565	545	546	541	558	578	597	630	619	586	586	564	559	638	703	661	595	569	547	539	532	529	526	528	543	559	566	561	579	606	652	638	609	603	591	579	606	625	639	637	621	619	621	602
	531	611	674	635	584	563	552	560	586	626	637	627	606	574	561	570	557	543	572	595	582	574	566	540	528	538	535	534	549	552	561	574	569	583	628	667	645	607	593	597	600	613	634	655	648	613	582	573	570
	534	540	567	593	612	584	560	583	657	702	687	617	564	542	540	548	547	542	550	557	555	561	563	534	527	533	537	541	561	561	564	575	587	600	634	653	645	616	607	625	637	639	646	640	618	597	581	580	586
	548	535	550	599	612	572	567	621	720	737	666	579	546	533	527	544	543	552	548	545	549	547	553	547	546	552	558	544	566	551	579	578	625	637	620	641	654	644	660	687	699	717	682	629	596	600	615	623	603
	551	548	554	577	572	547	554	607	710	705	616	540	527	531	530	551	559	582	572	552	549	547	550	554	576	611	598	573	572	594	600	588	654	659	617	632	660	678	693	726	754	793	725	628	605	637	685	690	636
	549	545	555	552	537	538	541	569	620	626	581	536	536	538	540	555	573	628	607	565	558	553	542	550	602	640	598	571	571	592	598	598	639	655	633	638	651	672	685	742	762	764	705	627	633	717	805	821	748
	551	553	573	566	540	544	552	560	575	594	577	571	580	563	559	561	578	625	607	569	579	565	536	545	583	607	583	566	566	584	590	585	595	616	615	613	627	648	680	768	764	721	686	657	694	829	927	897	818
	553	561	589	589	576	580	597	589	589	619	608	600	587	550	566	566	574	586	580	561	583	551	528	535	545	562	571	567	571	587	564	559	560	579	583	574	590	605	658	756	730	689	684	689	744	886	933	825	755
	563	574	591	607	618	666	706	671	629	665	659	624	576	559	565	565	564	566	561	567	587	562	542	537	539	561	579	575	565	574	552	551	565	561	565	555	563	585	634	686	679	667	705	727	754	851	834	728	695
	601	602	597	608	644	732	749	681	626	655	671	613	561	555	556	552	561	564	563	576	590	581	565	562	567	584	589	591	573	570	570	578	584	561	560	562	597	643	674	677	662	659	742	822	783	762	716	660	657
	656	633	610	614	645	703	693	643	612	615	627	581	555	568	558	547	558	577	589	585	593	600	585	593	598	604	605	613	607	602	602	595	589	556	559	596	648	696	710	699	684	687	794	942	920	821	689	634	626
	642	631	612	618	620	644	674	645	623	627	601	568	567	580	554	540	556	577	595	591	585	598	603	608	613	623	632	627	614	611	609	606	585	571	568	602	663	688	685	685	703	721	805	876	910	882	702	639	645
	622	635	700	713	654	641	684	658	638	641	603	572	582	588	560	545	562	584	599	597	587	595	603	601	623	652	657	633	629	627	650	655	606	585	584	612	647	650	635	648	672	710	771	777	762	737	662	662	748
	644	681	825	842	722	693	683	656	648	632	593	568	574	587	573	566	579	601	628	615	508	594	590	600	639	670	653	629	656	712	738	707	626	584	585	602	610	601	597	616	635	693	803	817	725	661	638	673	827
	667	684	789	797	743	761	732	686	659	621	577	556	563	580	580	574	577	606	663	659	592	594	601	619	637	643	625	620	682	777	790	709	619	567	569	593	588	577	584	606	636	712	889	940	807	689	644	655	789
	687	678	724	724	752	779	738	684	645	613	574	567	575	568	573	573	572	592	652	643	601	616	659	661	650	634	618	618	660	742	776	696	620	566	560	590	600	582	593	626	688	787	913	960	869	754	655	644	736
	691	671	702	776	896	845	716	647	607	599	582	585	588	577	573	568	561	569	589	592	604	654	718	707	674	648	625	624	636	657	699	668	634	587	560	572	595	593	614	672	784	860	880	892	893	854	705	644	705
	668	671	695	812	986	894	694	616	582	578	570	568	576	589	577	559	550	551	550	585	634	652	691	677	660	642	631	626	617	605	621	627	651	615	568	556	582	599	644	717	833	858	796	797	862	891	731	630	657
	641	679	711	745	841	778	648	594	574	569	561	566	583	585	569	557	563	557	548	598	643	621	627	641	648	654	661	664	623	584	581	580	604	590	572	566	589	608	648	705	766	747	696	707	749	761	673	595	583
	628	663	683	652	671	641	600	581	581	576	564	591	611	600	572	562	575	553	546	588	610	596	634	662	688	709	705	695	643	585	560	552	564	557	564	579	609	632	668	675	662	633	621	635	653	664	619	572	560
	623	644	636	614	594	576	581	592	592	581	565	589	621	596	573	559	556	535	538	580	617	665	741	743	726	735	699	663	631	587	548	541	553	559	559	584	626	680	775	761	658	611	594	583	600	619	594	562	564
	613	616	599	582	569	563	580	597	602	603	579	582	602	587	574	562	570	556	542	572	641	712	785	799	755	701	635	604	602	580	560	550	544	553	551	586	629	709	896	871	690	614	582	556	569	573	573	565	569
	628	616	591	561	562	566	576	587	602	614	594	580	585	590	599	589	597	574	539	561	634	690	723	784	761	679	601	582	593	573	554	549	541	548	560	579	607	670	837	837	669	598	556	536	552	549	548	552	561
	620	612	593	566	575	580	570	575	583	598	594	594	608	635	651	625	604	571	536	570	628	648	654	711	726	667	580	579	598	570	544	547	551	550	554	572	585	623	726	759	658	579	536	540	568	553	535	540	548
	595	606	599	574	599	600	578	570	570	571	583	622	693	721	684	639	605	575	564	595	631	619	604	641	698	668	568	547	574	550	536	545	555	555	552	572	577	599	637	656	597	546	525	534	562	550	541	529	533
	613	636	624	575	593	594	585	567	564	565	576	637	747	780	698	652	629	600	610	621	624	608	592	599	633	615	554	535	545	545	544	541	552	570	569	567	566	565	552	550	539	527	524	543	556	560	563	544	549
	615	641	610	569	562	580	584	573	569	576	580	616	697	723	680	659	648	633	666	645	629	613	605	597	584	574	556	543	542	552	567	555	572	607	593	565	551	533	522	520	513	512	530	565	586	575	587	588	585
	597	597	576	554	559	585	588	575	574	580	582	596	636	644	633	650	661	657	691	652	633	611	618	614	603	590	573	553	540	563	585	589	593	608	589	560	547	528	523	518	503	520	556	604	633	606	605	608	603
	597	590	573	570	579	585	575	572	583	590	586	596	605	596	610	647	668	680	669	653	638	619	643	648	645	618	595	582	565	571	587	613	615	607	589	562	549	537	529	515	501	528	567	585	612	615	603	588	585
	616	613	606	619	596	583	567	581	611	618	619	608	593	586	617	640	677	712	717	673	647	633	677	717	752	700	656	642	598	566	573	600	603	634	655	581	550	547	561	556	526	533	538	551	590	608	594	574	591
	608	612	615	645	632	604	592	610	639	641	636	622	604	607	635	652	692	735	738	696	659	654	701	814	920	832	736	719	650	578	569	589	585	634	681	595	551	551	609	637	579	539	526	543	579	593	585	594	610
	579	594	600	638	660	627	618	617	627	634	644	641	637	659	669	678	725	757	765	752	714	705	739	877	991	872	791	775	701	613	592	618	609	602	616	580	559	556	599	633	588	533	515	530	561	575	575	580	581
	569	587	599	619	638	620	625	619	610	653	707	708	702	715	703	705	790	828	889	905	808	758	770	855	896	822	797	782	714	636	610	640	625	598	588	569	560	559	567	573	559	532	519	530	551	569	574	570	565
	608	621	618	615	618	652	698	676	649	686	754	781	762	749	721	716	805	851	959	991	839	736	728	773	769	742	731	715	687	633	623	629	616	601	575	561	559	564	553	549	538	525	532	545	554	570	583	578	566
	637	646	643	649	683	771	828	761	708	714	760	831	814	764	716	695	756	815	877	858	756	691	674	688	682	658	660	646	636	627	620	610	618	617	587	567	563	574	564	556	548	547	552	559	559	572	599	579	557
	638	649	663	719	778	853	860	782	762	783	782	800	809	755	708	703	748	781	785	736	714	683	658	640	628	611	617	628	646	634	614	602	613	616	596	585	599	618	615	613	583	565	560	561	556	562	575	558	548
	674	662	677	753	803	831	819	811	861	887	786	722	754	735	713	782	831	797	779	751	757	727	702	637	619	599	607	652	718	681	633	614	626	622	611	629	675	712	714	691	619	567	561	565	567	568	556	536	543
	715	676	682	725	741	780	819	860	918	871	758	708	718	704	714	817	903	911	911	833	781	760	697	622	605	594	622	733	809	726	673	656	679	660	643	679	733	786	786	718	636	587	568	572	574	562	541	528	561
	704	660	672	698	730	783	849	899	897	817	765	740	701	686	718	843	1019	1144	1084	864	726	703	644	605	602	594	629	754	799	702	681	690	729	715	697	734	769	787	804	751	675	607	581	587	583	557	528	534	581
	689	669	682	724	791	851	910	892	825	777	750	717	698	698	732	842	1078	1232	1067	802	667	649	625	606	608	628	677	724	710	667	672	697	747	736	737	749	760	811	843	766	672	608	596	608	582	544	523	536	565
	713	747	714	733	814	897	884	788	723	708	694	669	693	739	782	820	919	1003	863	692	635	629	622	608	624	694	776	770	684	648	661	716	776	736	715	724	749	845	881	766	651	613	609	619	573	541	539	544	562
	703	778	729	728	809	854	785	711	659	655	650	637	677	745	818	809	770	777	720	651	626	631	627	626	645	691	755	735	656	628	661	750	821	741	688	698	733	799	844	782	659	650	634	615	578	549	557	575	588
	650	721	710	709	765	767	703	650	627	641	625	622	660	723	793	796	733	708	689	669	662	676	694	708	682	662	669	660	636	633	667	753	819	744	693	701	712	750	802	769	683	674	623	598	580	561	594	658	669
	637	687	702	721	725	695	655	617	626	642	633	634	659	710	749	746	711	702	709	725	739	749	833	851	751	676	636	635	634	651	682	724	765	728	740	740	709	707	721	698	657	626	582	567	568	565	613	712	784
	631	684	709	730	705	666	639	627	650	675	676	662	658	693	719	705	684	715	749	800	824	814	895	920	805	733	661	640	632	650	682	686	692	704	752	760	700	658	644	640	605	571	545	547	565	573	622	700	768
	623	666	699	724	716	709	685	661	692	767	817	735	681	707	724	684	685	746	800	833	867	850	857	849	759	727	694	654	641	657	695	671	660	686	745	738	683	631	628	626	580	547	543	566	591	608	653	702	705
	635	653	688	704	726	782	781	727	753	917	983	817	731	734	703	659	670	745	827	851	858	804	762	749	694	702	730	689	672	707	728	678	642	674	734	721	673	642	625	615	581	562	569	598	628	646	670	683	652
	652	650	685	698	720	799	825	786	819	935	956	799	732	706	671	638	646	709	800	854	835	765	748	758	692	675	702	687	700	764	753	697	650	681	728	706	669	655	619	625	611	587	582	593	622	652	661	638	609
	642	643	661	696	696	738	798	836	848	844	791	710	680	668	660	642	653	688	764	835	800	733	726	742	682	625	623	633	699	770	743	691	672	691	713	696	641	621	613	656	628	578	565	567	594	608	608	589	573
	642	662	664	678	687	707	773	830	814	755	706	677	655	644	661	658	665	670	695	752	729	679	670	670	637	605	599	617	701	727	702	684	682	680	692	679	610	576	587	620	590	556	543	539	570	570	560	562	553
	752	737	702	700	720	750	797	837	777	714	677	668	650	645	652	639	637	637	641	654	647	627	665	692	635	605	603	637	702	672	674	692	676	663	647	622	586	569	600	612	585	564	536	521	541	535	536	550	544
	983	868	760	743	767	811	870	849	753	712	681	678	658	649	647	624	621	625	629	619	610	598	665	721	660	610	588	628	673	637	649	663	637	645	619	589	576	588	638	668	639	586	542	530	534	526	534	559	564
	1030	922	813	784	790	846	931	859	771	746	719	698	674	664	645	624	610	635	675	659	616	595	628	683	671	612	562	599	636	616	624	608	597	619	607	583	584	589	621	644	608	564	543	538	537	532	545	569	588
	896	867	843	837	830	873	916	855	817	809	771	718	685	683	653	618	609	642	702	685	630	636	661	676	666	598	550	577	607	604	595	589	604	609	592	602	608	597	607	571	558	559	539	549	565	569	564	573	592
	852	837	902	964	940	942	929	918	948	899	829	750	716	712	668	629	637	695	697	662	665	721	741	705	677	607	562	571	587	580	585	603	634	615	580	620	622	596	600	563	544	562	557	583	585	599	581	575	598
	879	860	1008	1121	1085	1026	977	962	993	946	868	801	789	737	673	641	678	751	699	652	670	734	734	673	652	618	577	562	565	568	587	592	630	606	563	596	623	585	589	582	548	545	552	571	577	589	564	579	632
	887	900	1089	1248	1217	1094	998	948	934	909	856	845	862	794	703	673	751	830	730	638	622	651	650	601	588	589	578	569	563	558	562	564	592	578	551	573	614	584	574	583	560	561	564	550	554	568	550	579	621
	846	912	1070	1215	1202	1089	1028	961	913	865	839	849	866	845	794	764	896	963	772	626	595	596	589	567	559	564	559	569	563	555	538	545	553	544	539	544	582	580	569	561	563	575	588	564	540	536	542	563	576
	834	925	994	1092	1148	1133	1098	1025	942	872	839	835	842	910	924	871	939	975	768	622	586	580	565	553	547	549	551	548	553	548	526	527	536	529	526	534	557	565	550	544	549	567	578	556	538	547	587	578	550
	885	985	1032	1090	1176	1162	1095	1053	959	858	815	786	788	884	970	899	836	819	707	627	589	576	567	550	538	532	540	538	543	539	522	519	525	525	535	535	540	547	539	541	546	551	551	551	550	586	642	603	551
	902	1062	1175	1123	1206	1182	1094	1074	952	817	760	730	721	784	854	819	745	701	651	624	593	580	595	570	553	545	540	544	540	532	531	537	549	544	549	542	538	543	545	539	545	548	553	603	623	603	612	594	565
	864	1041	1195	1101	1163	1169	1066	1027	909	770	717	710	695	725	763	733	690	648	619	602	582	594	632	618	596	575	546	552	536	526	553	608	623	579	552	550	553	543	533	530	549	549	549	619	645	595	578	576	565
	800	953	1049	1030	1094	1058	932	881	833	759	716	691	675	708	740	701	657	659	630	608	592	612	660	638	633	606	568	571	548	541	563	630	645	589	553	552	554	546	539	536	569	571	557	577	586	563	560	573	564
	730	825	885	925	986	906	791	759	767	772	727	679	670	709	742	702	683	727	675	627	613	664	720	638	613	583	560	568	572	560	551	592	603	569	556	567	572	575	568	554	575	576	565	562	562	552	555	561	561
	673	718	768	808	810	774	717	686	701	742	748	708	686	731	768	728	718	762	704	638	613	653	699	618	576	555	545	564	583	571	547	566	583	567	574	603	621	619	594	563	563	566	563	557	565	564	569	575	566
	628	649	665	694	693	695	680	638	642	684	726	730	722	741	769	721	712	719	659	618	607	601	611	578	557	548	554	576	593	586	556	553	588	596	602	640	699	676	613	565	543	551	544	545	559	576	588	588	581
	597	595	587	618	639	667	659	608	603	642	666	703	746	759	766	710	681	655	614	600	593	575	580	572	556	555	572	598	632	623	583	582	627	641	634	659	709	679	600	556	536	538	535	545	559	581	601	596	605
Panel b	D_E map
Pixel D values							2.51503e-13	2.22743e-13	1.68057e-13	4.08313e-13	7.73827e-13								3.1357e-13	2.23704e-13	3.40496e-13	2.48193e-13	2.05888e-13	2.5912e-13	3.20152e-13	3.29172e-13	3.75267e-13	2.04052e-13	2.1991e-13	3.00946e-13	4.80183e-13	3.0935e-13			1.16047e-13	1.06084e-13	1.0549e-13	2.47705e-13	2.6358e-13	4.2483e-13	3.9034e-13	6.99174e-13	3.61484e-13	1.68694e-13	2.138e-13	1.37306e-12	1.03393e-12	6.86834e-13	3.45161e-13
						4.8407e-13	3.15584e-13	2.68709e-13	2.73612e-13	2.74734e-13	6.21304e-13	3.4853e-13	2.81732e-13	4.13256e-13					3.40275e-13	4.32478e-13	4.5166e-13	2.17035e-13	1.46557e-13	3.10959e-13	3.82831e-13	3.84936e-13	3.30777e-13	3.00364e-13	2.36825e-13	3.27697e-13	4.22404e-13	4.13322e-13	3.09944e-13	1.11214e-13	1.73158e-13	1.07073e-13	2.68242e-13	1.25467e-13	2.1727e-13	4.78554e-13	1.0203e-12	3.24644e-13	2.37848e-13	1.94594e-13	1.45409e-13	2.64225e-13	6.21777e-13	6.04869e-13	2.66227e-13
			2.43181e-13	3.17469e-13	1.51595e-13	5.25578e-13	3.91532e-13	5.19859e-13	3.91682e-13	2.54479e-13	1.07912e-12	4.98305e-13	6.49347e-13	2.22352e-13	7.21019e-14	1.42805e-13		3.73352e-13	4.55436e-13	4.60269e-13	4.4062e-13	2.75757e-13	4.61745e-13	3.86413e-13	2.49778e-13	2.0294e-13	2.34361e-13	5.34146e-13	2.37938e-13	1.9848e-13	3.27852e-13	4.5085e-13	4.58168e-13	2.13402e-13	2.03305e-13	2.31765e-13	3.50434e-13	1.56324e-13	1.59233e-13	2.69244e-13	5.29514e-13	7.31941e-13	5.09205e-13	1.90259e-13	2.00753e-13	1.21972e-13	4.27677e-13	6.74118e-13	5.09777e-13
			5.87524e-13	3.12172e-13	4.02477e-13	6.19933e-13	3.52914e-13	5.67778e-13	2.48785e-13	3.29631e-13	5.53868e-13	3.54131e-13	4.11179e-13	1.96464e-13	1.07265e-13	1.19323e-13	2.92031e-13	2.82103e-13	4.75027e-13	5.57329e-13	4.89108e-13	3.71433e-13	4.4057e-13	2.33037e-13	2.61711e-13	9.53198e-14	2.52161e-13	6.92022e-13	2.44404e-13	2.43846e-13	1.23822e-13	3.32308e-13	4.04807e-13	4.69291e-13	4.77064e-13	4.02518e-13	8.30845e-13	1.77861e-13	1.12473e-13	2.81991e-13	2.20107e-13	7.70239e-13	5.7754e-13	1.66291e-13	1.72979e-13	1.53443e-13	3.85547e-13	4.27984e-13	5.47973e-13
		2.17851e-13	5.30679e-13	2.30722e-13	2.83444e-13	2.44864e-13	3.00149e-13	6.7306e-13	4.18209e-13	3.46932e-13	3.19297e-13	3.35709e-13	3.44021e-13	1.64067e-13	1.78442e-13	3.99606e-13	6.12829e-13	3.06421e-13	2.28325e-13	2.67652e-13	5.68772e-13	5.38047e-13	2.73578e-13	2.50681e-13	5.57519e-13	3.87928e-13	4.97117e-13	4.61591e-13	3.30359e-13	1.8114e-13	1.83736e-13	2.10335e-13	4.45437e-13	2.61727e-13	7.24812e-13	2.26261e-13	2.9637e-13	2.01317e-13	2.37093e-13	1.90406e-13	2.65732e-13	2.83129e-13	2.89017e-13	9.203e-14	1.27288e-13	1.32106e-13	3.46392e-13	2.30883e-13	2.48891e-13
	1.12343e-13	1.85621e-13	4.21306e-13	3.44641e-13	4.41673e-13	2.31551e-13	3.37642e-13	3.5651e-13	4.61951e-13	5.93064e-13	5.4102e-13	1.27581e-13	8.42853e-14	1.02208e-13	2.98434e-13	4.31863e-13	2.53127e-13	2.45424e-13	3.73724e-13	2.73228e-13	2.4227e-13	4.475e-13	4.58223e-13	4.35775e-13	4.93984e-13	2.97987e-13	1.61424e-13	1.64107e-13	2.25224e-13	3.63487e-13	4.09245e-13	1.49709e-13	2.47136e-13	2.25346e-13	3.10586e-13	3.34814e-13	7.65762e-14	5.24616e-14	8.14303e-14	1.03914e-13	3.33702e-13	3.0237e-13	3.37451e-13	1.54708e-13	7.50327e-14	8.14437e-14	1.81035e-13	1.00448e-13	1.31601e-13
	3.83418e-13	3.09254e-13	3.61462e-13	3.29757e-13	6.25855e-13	4.58362e-13	2.31841e-13	1.20583e-13	1.84164e-13	3.88876e-13	1.90005e-13	1.20539e-13	1.17277e-13	5.86402e-14	2.2129e-13	3.28651e-13	5.69358e-14	1.62487e-13	2.59582e-13	2.6414e-13	1.18376e-13	1.01912e-13	1.58277e-13	1.12351e-13	6.86076e-14	9.3529e-14	1.12119e-13	1.17453e-13	2.18333e-13	1.84049e-13	3.33876e-13	1.85123e-13	2.36038e-13	2.21202e-13	1.28207e-13	1.41082e-13	1.2648e-13	7.03054e-14	1.93139e-13	2.79468e-13	1.70941e-13	3.07062e-13	5.04304e-13	3.0694e-13	1.48563e-13	1.24273e-13	2.11372e-13	4.06261e-13	2.8682e-13
	2.024e-13	4.40693e-13	7.75272e-13	3.17085e-13	8.44379e-13	4.76831e-13	3.09671e-13	1.1692e-13	1.90361e-13	2.13711e-13	2.58197e-13	1.83024e-13	1.10274e-13	8.10851e-14	2.91327e-13	2.0522e-13	1.00599e-13	1.09161e-13	1.44318e-13	2.19741e-13	2.218e-13	1.01008e-13	6.56591e-14	6.8068e-14	4.46084e-14	4.68941e-14	1.02855e-13	8.6633e-14	1.06422e-13	1.85103e-13	4.68099e-13	3.42949e-13	3.06133e-13	8.68469e-14	8.32239e-14	2.14287e-13	1.2978e-13	1.28901e-13	1.68692e-13	1.68542e-13	1.02692e-13	2.64033e-13	1.87703e-13	1.69579e-13	1.96103e-13	1.96409e-13	1.01798e-13	2.72731e-13	1.77885e-13
	2.80903e-13	2.87052e-13	1.89723e-13	2.6974e-13	8.86017e-13	3.29386e-13	2.74833e-13	1.13553e-13	9.05381e-14	1.16608e-13	1.73388e-13	7.3073e-14	1.19261e-13	1.40342e-13	3.90351e-13	2.59816e-13	2.56004e-13	9.9672e-14	1.86902e-13	2.69666e-13	1.37468e-13	1.57479e-13	7.53465e-14	6.06625e-14	3.12816e-14	7.05497e-14	2.00727e-13	1.84766e-13	1.03528e-13	9.11873e-14	2.75325e-13	4.19198e-13	4.48976e-13	1.12668e-13	8.80416e-14	1.89096e-13	3.02689e-13	1.29985e-13	1.39688e-13	2.30208e-13	2.67122e-13	2.92988e-13	2.16846e-13	1.78494e-13	2.43724e-13	2.94429e-13	7.55997e-14	6.01967e-14	8.11633e-14
	1.7275e-13	7.87637e-14	8.8807e-14	1.96755e-13	6.25241e-13	6.48875e-13	7.7127e-14	9.03754e-14	1.72611e-13	1.07859e-13	1.11956e-13	1.41523e-13	7.21975e-14	1.28062e-13	4.09845e-13	4.12529e-13	4.22598e-13	3.92389e-13	2.10463e-13	4.27932e-13	1.70117e-13	9.63153e-14	8.00264e-14	7.80395e-14	5.22551e-14	1.05803e-13	2.55309e-13	2.14564e-13	8.50491e-14	6.98751e-14	2.48542e-13	1.80885e-13	3.90591e-13	1.43419e-13	8.06326e-14	4.88574e-14	4.90264e-13	2.62443e-13	1.47613e-13	2.22262e-13	1.38113e-13	3.49778e-13	3.87013e-13	3.2839e-13	1.4333e-13	3.01568e-13	1.79446e-13	1.34018e-13	1.53637e-13
	1.06352e-13	1.0271e-13	1.40702e-13	2.95251e-13	4.29887e-13	3.35445e-13	7.30873e-14	5.28078e-14	1.10663e-13	8.11967e-14	1.53893e-13	1.93222e-13	1.4008e-13	1.72481e-13	2.29412e-13	2.91133e-13	5.52654e-13	6.49633e-13	8.81292e-14	1.07141e-13	1.08844e-13	1.02404e-13	1.92835e-13	1.58354e-13	1.46729e-13	1.62021e-13	4.2845e-13	3.26371e-13	7.34314e-14	8.48798e-14	2.07961e-13	1.50849e-13	1.43435e-13	9.82668e-14	8.30709e-14	1.20608e-13	5.64769e-13	8.35468e-13	3.60608e-13	4.47636e-13	1.63144e-13	1.13071e-13	2.29935e-13	3.46099e-13	2.62508e-13	2.48018e-13	1.81058e-13	1.30804e-13	8.97007e-14
	1.7577e-13	1.76693e-13	1.30023e-13	3.31905e-13	1.76339e-13	1.93997e-13	1.23184e-13	6.58471e-14	1.07057e-13	1.45337e-13	1.64207e-13	1.73312e-13	1.20802e-13	1.31612e-13	1.27921e-13	1.91264e-13	2.81594e-13	2.41152e-13	2.15037e-13	2.95935e-13	2.10704e-13	6.51097e-14	5.57821e-14	1.93066e-13	3.29531e-13	2.30798e-13	2.89599e-13	1.19854e-13	3.58864e-14	6.27329e-14	1.32256e-13	1.87267e-13	1.45515e-13	1.24053e-13	1.8053e-13	1.42055e-13	1.56491e-13	4.40321e-13	2.71477e-13	2.91421e-13	3.91416e-13	2.21013e-13	3.66074e-13	2.7094e-13	3.25228e-13	2.43171e-13	1.62166e-13	1.41756e-13	8.35009e-14
	1.79585e-13	2.3568e-13	2.62499e-13	2.15027e-13	2.30124e-13	5.20802e-13	3.57292e-13	1.58483e-13	1.15877e-13	2.86525e-13	3.16921e-13	2.08829e-13	1.70918e-13	1.52309e-13	1.20803e-13	1.45783e-13	1.56712e-13	8.54289e-14	8.20273e-14	3.77207e-13	6.65289e-13	1.34197e-13	9.1821e-14	1.7083e-13	1.47288e-13	1.22152e-13	1.91566e-13	1.14912e-13	6.86838e-14	1.80311e-13	2.89253e-13	3.19906e-13	1.29311e-13	1.412e-13	7.22701e-14	1.65294e-13	4.25409e-13	2.82358e-13	9.79683e-14	1.43189e-13	2.60291e-13	1.5209e-13	4.6301e-13	2.03413e-13	5.13855e-13	1.57117e-13	1.63314e-13	2.12574e-13	1.97055e-13
	9.8013e-14	2.03898e-13	3.47774e-13	2.16392e-13	1.07126e-13	3.04131e-13	1.97928e-13	9.08467e-14	9.02478e-14	3.99967e-13	2.39466e-13	3.25884e-13	1.4782e-13	3.97231e-13	2.0979e-13	1.43842e-13	1.18134e-13	4.89994e-14	5.98762e-14	2.95608e-13	6.63498e-13	1.7081e-13	2.89412e-13	1.94844e-13	8.48291e-14	1.55805e-13	2.25718e-13	1.49331e-13	1.58237e-13	2.65996e-13	4.08864e-13	2.93049e-13	1.79608e-13	2.48559e-13	1.37487e-13	2.59727e-13	3.95795e-13	1.78852e-13	9.71772e-14	1.8405e-13	1.15295e-13	2.06201e-13	2.24807e-13	2.17143e-13	9.50452e-14	2.56132e-13	2.19885e-13	1.31272e-13	5.12581e-13
	1.29957e-13	3.26825e-13	9.40008e-13	4.04608e-13	2.61323e-13	2.00469e-13	1.49355e-13	7.68987e-14	1.06242e-13	3.49828e-13	4.02666e-13	2.67028e-13	1.82265e-13	1.62793e-13	4.9931e-13	3.58254e-13	7.53195e-14	5.5315e-14	8.18198e-14	1.73789e-13	2.45263e-13	1.30085e-13	3.184e-13	5.74012e-13	2.97691e-13	2.67934e-13	1.62895e-13	4.31174e-13	6.38494e-13	1.73704e-13	9.31727e-13	3.55122e-13	3.0748e-13	1.73436e-13	4.30266e-13	2.15816e-13	1.4717e-13	3.25473e-14	9.99412e-14	2.99149e-13	1.34284e-13	7.19792e-14	7.32566e-14	2.43005e-13	1.1994e-13	1.0276e-13	2.41182e-13	3.7889e-13	3.0648e-12
	1.69874e-13	5.98066e-13	6.23341e-13	3.52388e-13	4.7116e-13	2.57105e-13	3.36769e-13	1.48404e-13	8.84557e-14	1.29483e-13	2.77261e-13	9.61314e-14	7.74168e-14	1.0143e-13	1.86233e-13	2.64403e-13	6.77015e-14	7.10767e-14	8.6286e-14	7.99487e-14	1.42045e-13	2.86763e-13	2.15043e-13	2.41617e-13	1.60029e-13	5.66169e-14	2.17316e-13	3.39792e-13	2.65405e-13	2.93167e-13	1.9906e-13	2.06826e-13	2.12851e-13	1.53593e-13	1.47781e-13	1.66454e-13	7.12171e-14	3.6963e-14	1.03794e-13	1.48944e-13	1.33085e-13	7.50552e-14	5.08135e-14	1.57246e-13	9.16486e-14	5.80561e-14	1.93113e-13	1.13409e-12	5.15166e-13
	1.01231e-13	2.45741e-13	1.70258e-13	3.79052e-13	2.38598e-13	2.17147e-13	3.04088e-13	1.71742e-13	1.46968e-13	1.18977e-13	2.39845e-13	7.43129e-14	6.98501e-14	8.5298e-14	1.25913e-13	9.31173e-14	1.04483e-13	9.95921e-14	8.79857e-14	1.67886e-13	4.83345e-13	5.49498e-13	3.71296e-13	2.47259e-13	1.25946e-13	6.86567e-14	1.96483e-13	1.26445e-13	1.97472e-13	2.14251e-13	2.26932e-13	1.90222e-13	1.68116e-13	1.01482e-13	7.60304e-14	2.13539e-13	4.37021e-14	5.06217e-14	7.0803e-14	1.28632e-13	2.3099e-13	7.5024e-14	6.69179e-14	1.32097e-13	2.44927e-13	7.18382e-14	2.68047e-13	4.82812e-13	3.00204e-13
	1.78187e-13	1.00424e-13	2.17784e-13	3.56163e-13	1.20767e-13	8.84392e-14	3.4325e-13	2.06633e-13	2.4714e-13	1.19734e-13	8.93694e-14	1.54764e-13	8.78056e-14	1.4213e-13	7.90167e-14	5.25666e-14	5.22784e-14	1.63904e-13	1.10138e-13	1.44212e-13	5.37067e-13	8.65315e-13	1.72855e-13	9.91616e-14	2.24589e-13	1.36414e-13	1.30907e-13	1.15547e-13	1.90919e-13	1.28265e-13	1.81304e-13	3.26932e-13	2.27967e-13	8.36584e-14	6.37718e-14	1.73679e-13	1.98345e-13	9.13586e-14	1.1167e-13	1.67187e-13	2.42178e-13	7.52399e-14	4.03646e-14	5.33525e-14	2.62197e-13	3.99714e-13	1.37314e-13	1.27227e-13	2.95765e-13
	2.69948e-13	1.95743e-13	1.44609e-13	1.17285e-13	8.64847e-14	6.01203e-14	2.43342e-13	3.52006e-13	1.69958e-13	1.18738e-13	1.56987e-13	1.41711e-13	1.78488e-13	8.39265e-14	4.58474e-14	5.00854e-14	3.50081e-14	1.20407e-13	1.94578e-13	1.04417e-13	1.33185e-13	2.51128e-13	1.34864e-13	5.12685e-14	7.93245e-14	1.5941e-13	8.07405e-14	1.12995e-13	2.5087e-13	1.50598e-13	9.37837e-14	1.04134e-13	1.03902e-13	6.52293e-14	5.48708e-14	1.25463e-13	3.27195e-13	1.77954e-13	2.05836e-13	2.03287e-13	2.45094e-13	4.45144e-14	4.14802e-14	8.85079e-14	2.31865e-13	9.85011e-14	7.61348e-14	1.22565e-13	4.30275e-13
	3.90971e-13	2.72048e-13	9.78652e-14	7.34434e-14	9.55789e-14	8.99074e-14	1.55404e-13	1.52832e-13	1.8502e-13	2.60079e-13	1.00907e-13	9.21802e-14	9.32426e-14	3.68403e-14	4.29594e-14	6.0515e-14	3.92793e-14	7.5363e-14	6.17916e-14	2.16455e-13	1.14934e-13	3.83892e-13	3.62116e-13	2.07754e-13	1.23195e-13	3.64993e-13	2.16382e-13	1.34803e-13	2.23026e-13	1.60276e-13	1.11578e-13	9.24802e-14	5.78124e-14	4.51667e-14	7.80146e-14	7.0954e-14	1.2391e-13	2.49107e-13	2.73771e-13	2.91914e-13	1.52393e-13	7.29942e-14	1.10297e-13	1.69722e-13	1.27485e-13	2.67993e-13	9.56566e-14	1.08478e-13	4.15115e-13
	2.6716e-13	6.44656e-14	1.03687e-13	8.8021e-14	6.69268e-14	1.56607e-13	2.16131e-13	1.12772e-13	1.54681e-13	2.01632e-13	6.8499e-14	8.81136e-14	9.65811e-14	8.84401e-14	6.07217e-14	8.88998e-14	9.45613e-14	1.33869e-13	1.25495e-13	1.60034e-13	1.51076e-13	1.77749e-13	6.21255e-14	1.64685e-13	3.4115e-13	3.70038e-13	1.83675e-13	1.56344e-13	1.31265e-13	2.806e-13	1.18112e-13	1.73397e-13	1.39662e-13	7.45271e-14	8.73787e-14	4.38287e-14	3.63241e-14	8.24695e-14	6.67186e-14	1.24143e-13	1.3634e-13	7.42935e-14	7.81277e-14	3.48682e-13	7.90334e-14	2.42214e-13	2.4017e-13	3.48986e-13	2.11417e-13
	8.49567e-14	4.41819e-14	9.19056e-14	8.65663e-14	1.22126e-13	2.66215e-13	2.42153e-13	2.11072e-13	5.48076e-13	2.45991e-13	1.12396e-13	1.27307e-13	4.2593e-13	2.24172e-13	1.82496e-13	2.00626e-13	7.83193e-14	1.05039e-13	1.02046e-13	1.12056e-13	1.25591e-13	1.02362e-13	1.48424e-13	2.79758e-13	3.01557e-13	3.66456e-13	8.66126e-13	4.20345e-13	2.89152e-13	3.63677e-13	1.95778e-13	1.39235e-13	5.80557e-14	5.82983e-14	1.20228e-13	4.09098e-14	4.38068e-14	9.88991e-14	5.21092e-14	1.06072e-13	1.68806e-13	6.47203e-14	2.69769e-14	1.58772e-13	3.69076e-14	1.27432e-13	2.59995e-13	3.45536e-13	3.20742e-13
	4.4456e-14	4.12684e-14	6.29846e-14	2.04668e-13	1.68115e-13	3.34033e-13	1.05705e-13	6.18855e-14	5.79658e-13	2.24651e-13	1.08651e-13	7.21158e-14	2.00364e-13	3.09468e-13	2.41526e-13	1.99885e-13	6.60087e-14	1.17704e-13	8.33828e-14	4.65925e-14	6.40179e-14	1.03596e-13	1.95093e-13	1.32792e-13	2.9752e-13	1.53698e-13	3.94767e-13	1.63546e-13	2.02379e-13	4.05423e-13	7.27279e-14	8.35782e-14	6.09991e-14	6.87446e-14	9.02068e-14	5.26506e-14	1.44242e-13	3.15823e-13	1.00106e-13	1.96727e-13	1.42767e-13	7.37322e-14	4.01516e-14	2.94568e-13	7.19307e-14	6.81945e-14	2.87077e-13	2.1436e-13	3.79866e-13
	6.33448e-14	5.49105e-14	9.79599e-14	4.05999e-13	3.6427e-13	3.26129e-13	8.53695e-14	1.03805e-13	3.19154e-13	2.10161e-13	2.97427e-13	9.76642e-14	3.79668e-13	3.67748e-13	1.51768e-13	1.28683e-13	1.73961e-13	1.15899e-13	3.80514e-14	8.12052e-14	8.18601e-14	7.31273e-14	2.58213e-13	1.97733e-13	1.48223e-13	2.791e-13	1.76598e-13	8.66928e-14	2.20751e-13	2.52334e-13	1.63507e-13	4.61836e-14	6.38292e-14	7.417e-14	6.79069e-14	4.34652e-14	8.22915e-14	1.18184e-13	1.88617e-13	3.68956e-13	2.03229e-13	1.21627e-13	1.65483e-13	2.35014e-13	3.8053e-14	8.24882e-14	1.08077e-13	2.90164e-13	3.95597e-13
	4.67298e-14	1.61004e-13	1.41581e-13	2.76508e-13	8.68933e-14	3.02641e-13	1.26981e-13	1.53972e-13	2.64922e-13	1.17539e-13	2.05081e-13	4.31525e-13	3.50878e-13	2.07694e-13	1.38546e-13	1.94724e-13	3.41073e-13	2.09894e-13	2.69944e-13	1.49728e-13	1.68949e-13	2.0851e-13	2.98073e-13	3.16067e-13	2.31126e-13	2.08983e-13	2.71887e-13	1.69945e-13	2.21079e-13	1.01887e-13	9.17655e-14	6.13459e-14	1.24721e-13	8.64353e-14	9.48074e-14	5.62829e-14	7.90888e-14	8.38624e-14	3.10674e-13	8.73185e-14	4.69557e-14	5.01471e-14	1.09384e-13	5.96865e-14	4.24564e-14	6.98286e-14	2.47729e-13	4.44427e-13	1.76491e-13
	7.32194e-14	3.1046e-13	1.76689e-13	1.91336e-13	5.31659e-14	1.16712e-13	1.51756e-13	1.38933e-13	1.44855e-13	1.55672e-13	2.44522e-13	5.80602e-13	2.25462e-13	1.1325e-13	2.60257e-13	4.44389e-13	5.26752e-13	2.63073e-13	3.77348e-13	3.80973e-13	7.47121e-14	9.89029e-14	3.8535e-13	1.6471e-13	1.47968e-13	3.24744e-13	1.75564e-13	5.68837e-13	9.40831e-14	1.36199e-13	1.46362e-13	1.33517e-13	9.99305e-14	1.53365e-13	1.36434e-13	7.51271e-14	1.03647e-13	9.50178e-14	1.39398e-13	5.75887e-14	2.34368e-14	3.94883e-14	1.77913e-13	2.1114e-13	7.15102e-14	1.18562e-13	2.14056e-13	3.35992e-13	2.45871e-13
	1.71239e-13	1.35229e-13	1.72625e-13	1.5876e-13	1.00321e-13	1.15831e-13	1.6267e-13	1.21577e-13	1.12556e-13	9.83968e-14	5.54932e-13	4.75837e-13	3.19322e-13	2.41516e-13	4.36772e-13	9.66828e-14	1.52429e-13	1.91441e-13	1.19212e-13	3.52194e-13	1.01036e-13	1.21112e-13	1.52431e-13	1.18831e-13	1.26317e-13	1.74181e-13	1.09711e-13	1.05643e-13	1.72145e-13	1.00526e-13	1.52983e-13	1.34112e-13	1.05415e-13	1.29681e-13	2.08954e-13	1.59233e-13	2.60231e-13	1.35257e-13	1.18098e-13	8.72545e-14	3.74325e-14	8.24059e-14	2.19693e-13	2.24573e-13	2.03707e-13	1.96839e-13	2.17035e-13	4.82829e-13	3.83711e-13
	1.69912e-13	2.52593e-13	1.5136e-13	2.39253e-13	9.29867e-14	1.14272e-13	1.03133e-13	6.27645e-14	6.01437e-14	1.17732e-13	3.0171e-13	4.84413e-13	2.50466e-13	1.42574e-13	5.02876e-13	2.36901e-13	3.60037e-13	1.0497e-13	3.94682e-14	2.99743e-13	1.285e-13	1.46181e-13	1.74748e-13	2.8478e-13	3.09663e-13	1.2954e-13	8.0259e-14	7.99552e-14	1.90787e-13	1.0454e-13	1.22072e-13	1.51538e-13	9.63787e-14	1.26191e-13	2.413e-13	2.06612e-13	3.67051e-13	1.14492e-13	1.48464e-13	1.59165e-13	1.10534e-13	2.39686e-13	4.10568e-13	2.16771e-13	8.41661e-14	1.01159e-13	1.81373e-13	2.5892e-13	2.43647e-13
	1.88958e-13	3.29758e-13	4.04145e-13	2.73542e-13	9.80826e-14	1.1309e-13	1.35402e-13	1.38201e-13	8.62373e-14	9.39336e-14	3.04968e-13	2.55243e-13	1.84721e-13	1.78828e-13	6.46115e-13	3.24598e-13	3.51847e-13	1.39254e-13	3.7411e-14	1.06013e-13	1.11362e-13	2.8367e-13	4.19802e-13	6.22666e-13	4.78648e-13	1.2074e-13	5.70328e-14	1.35855e-13	1.26111e-13	8.27002e-14	1.24301e-13	1.33644e-13	2.50016e-13	4.61967e-14	5.72115e-14	1.38956e-13	2.03833e-13	2.61043e-13	3.02254e-13	1.42972e-13	2.68214e-13	2.85798e-13	1.02802e-13	1.0283e-13	7.8977e-14	1.02661e-13	8.30361e-14	1.3691e-13	2.12181e-13
	3.11887e-13	4.82474e-13	3.80826e-13	5.98193e-14	1.60662e-13	7.33052e-13	3.52747e-13	2.13685e-13	1.88465e-13	1.78609e-13	2.62516e-13	8.83328e-13	1.43408e-13	2.28863e-13	4.36455e-13	2.7244e-13	4.20786e-13	1.98754e-13	3.80338e-13	7.37487e-13	1.52454e-13	2.34203e-13	3.28578e-13	4.39936e-13	2.58513e-13	7.48598e-14	6.36999e-14	1.28574e-13	6.12679e-14	5.72525e-14	5.79038e-14	1.02827e-13	1.38546e-13	1.70023e-13	5.83603e-14	1.36908e-13	1.99992e-13	2.37018e-13	2.76157e-13	9.87183e-14	2.54081e-13	2.49822e-13	5.31637e-13	8.53952e-14	9.38574e-14	8.76444e-14	6.85634e-14	1.67833e-13	1.05397e-13
	1.16832e-13	1.02346e-13	2.6189e-13	2.50788e-13	2.99393e-13	9.19862e-14	1.23632e-13	1.36789e-13	1.72704e-13	2.43053e-13	1.17934e-13	1.81701e-13	2.01669e-13	4.43762e-13	1.04109e-12	2.02187e-13	1.52824e-13	3.60937e-13	6.38995e-13	5.53682e-13	1.69753e-13	1.89103e-13	1.10715e-13	1.83009e-13	1.02644e-13	9.39052e-14	1.04366e-13	9.47721e-14	3.30869e-14	3.57964e-14	5.56334e-14	1.11663e-13	1.94545e-13	2.14248e-13	8.45656e-14	1.11191e-13	1.44253e-13	1.59263e-13	1.58917e-13	1.58136e-13	2.84704e-13	5.35246e-14	5.3193e-14	1.54737e-13	3.13356e-13	1.48658e-13	1.29135e-13	1.05158e-13	7.80637e-14
	2.60945e-13	1.02291e-13	1.60146e-13	2.61711e-13	4.18174e-13	1.31637e-13	1.15706e-13	1.4774e-13	2.06217e-13	1.5534e-13	1.15026e-13	5.26081e-14	1.2507e-13	3.528e-13	5.45866e-13	2.09008e-13	2.77381e-13	1.27935e-13	1.04112e-13	1.93487e-13	1.53056e-13	1.02716e-13	1.78136e-13	1.16091e-13	2.68778e-13	2.98426e-13	3.87339e-13	1.34651e-13	4.69776e-14	4.53906e-14	1.17204e-13	1.15489e-13	2.1025e-13	1.18752e-13	1.05427e-13	1.69931e-13	6.94546e-14	5.69496e-14	1.22452e-13	1.3531e-13	2.82054e-13	6.02364e-13	6.49883e-14	9.99842e-14	1.68838e-13	1.44629e-13	1.35738e-13	5.46503e-14	4.04692e-14
	1.98289e-13	1.19586e-13	2.12121e-13	2.20052e-13	5.13926e-13	1.97316e-13	1.3089e-13	1.49802e-13	1.9272e-13	2.65137e-13	1.69021e-13	2.17243e-13	1.19784e-13	2.16811e-13	1.63014e-13	3.69984e-13	2.37983e-13	6.88069e-14	1.09475e-13	1.37247e-13	8.07989e-14	6.37193e-14	6.83913e-14	2.12219e-13	2.81678e-13	1.91128e-13	3.30097e-13	3.08291e-13	1.99611e-13	2.88943e-13	1.83394e-13	1.92238e-13	6.40963e-13	5.31043e-13	2.2965e-13	2.69826e-13	4.95717e-14	4.34137e-14	6.82018e-14	7.04643e-14	1.27433e-13	1.73841e-13	3.23964e-13	3.31361e-13	5.05417e-13	1.1413e-13	1.31941e-13	2.61739e-13	8.89313e-14
	1.93651e-13	2.86243e-13	2.79036e-13	5.09739e-13	2.97189e-13	1.34719e-13	1.00062e-13	2.15414e-13	2.47453e-13	4.52084e-13	1.53112e-13	1.64442e-13	1.42033e-13	2.02882e-13	3.18036e-13	3.92652e-13	1.92019e-13	1.12875e-13	1.81266e-13	1.59516e-13	1.69698e-13	1.28793e-13	7.4409e-14	1.30433e-13	9.60182e-14	1.58127e-13	1.65135e-13	1.68587e-13	1.96436e-13	2.94842e-13	5.11689e-13	5.77046e-13	2.54998e-13	7.5435e-13	1.09714e-13	1.50083e-13	5.57587e-14	1.12973e-13	6.9713e-14	1.26913e-13	2.35764e-13	2.74346e-13	3.49538e-13	2.23657e-13	2.21898e-13	1.32292e-13	2.01644e-13	1.32463e-13	1.54404e-13
	8.65369e-14	4.93305e-13	2.39958e-13	7.98051e-14	1.67766e-13	1.107e-13	2.48832e-13	1.44862e-13	1.59748e-13	5.01565e-13	4.41946e-13	2.7764e-13	4.30422e-13	2.73219e-13	2.83049e-13	1.9332e-13	1.38396e-13	1.55881e-13	2.68025e-13	2.14876e-13	2.25923e-13	1.04165e-13	4.46782e-14	5.1478e-14	5.90336e-14	4.12051e-13	1.21764e-13	1.5026e-13	1.05876e-13	5.18016e-14	6.82756e-14	1.05667e-13	1.32666e-13	2.44178e-13	7.72092e-14	5.49396e-14	5.24021e-14	2.39054e-13	2.03203e-13	2.29077e-13	2.14798e-13	1.74291e-13	2.30433e-13	1.06017e-13	9.52447e-14	7.92955e-14	1.35462e-13	7.49911e-14	1.27871e-13
	9.55171e-14	4.64262e-13	4.09166e-13	4.8771e-13	1.47053e-13	3.99392e-13	4.356e-13	3.2151e-13	1.53267e-13	2.91104e-13	8.93227e-13	5.35025e-13	2.12194e-13	2.65216e-13	5.53545e-14	3.69405e-13	1.88012e-13	8.91601e-14	5.74049e-14	5.78879e-14	1.27157e-13	1.06616e-13	6.36565e-14	1.92133e-13	5.34743e-14	1.07965e-13	1.63182e-13	3.56437e-13	4.64445e-13	1.05205e-13	2.42955e-14	5.4708e-14	1.13086e-13	1.35076e-13	1.05303e-13	1.53032e-13	1.05309e-13	4.8249e-13	2.52061e-13	1.76374e-13	3.0005e-13	1.0127e-13	2.51238e-13	8.56564e-14	5.19134e-14	7.67489e-14	5.66006e-14	3.96401e-14	6.63391e-14
	6.02858e-14	3.02898e-13	3.19679e-13	1.41417e-13	3.11099e-13	2.17555e-13	2.60906e-13	1.29848e-13	2.16494e-13	1.2276e-13	3.45926e-13	4.14028e-13	5.24821e-13	4.04689e-13	9.67996e-14	1.74503e-13	7.13155e-14	4.62938e-14	6.9363e-14	4.75401e-14	1.45052e-13	3.24452e-13	4.08026e-13	2.97413e-13	4.61348e-13	7.15472e-14	5.76631e-14	7.62646e-14	1.69706e-13	9.62762e-14	8.30729e-14	5.72549e-14	9.53436e-14	1.11495e-13	5.76956e-14	9.3305e-14	1.64221e-13	4.19028e-13	2.6424e-13	1.95462e-13	2.18026e-13	1.5788e-13	9.75211e-14	1.49968e-13	2.18366e-13	7.71661e-14	4.29626e-14	3.61739e-14	4.7649e-14
	1.09424e-13	3.09075e-13	1.89175e-13	2.35033e-13	3.14636e-13	2.05098e-13	2.32958e-13	1.31247e-13	3.05466e-13	2.9916e-13	4.57758e-13	1.55385e-13	1.69965e-13	1.50266e-13	5.61546e-14	3.20499e-14	1.18636e-13	6.97464e-14	5.39168e-14	4.33891e-14	1.22709e-13	1.0036e-13	1.02681e-13	3.20498e-13	3.26631e-13	6.77864e-14	6.98895e-14	6.98673e-14	1.1977e-13	1.25959e-13	3.42382e-13	1.06817e-13	5.83951e-14	2.80636e-13	2.96118e-14	6.60332e-14	1.29074e-13	1.13681e-13	1.65666e-13	2.34896e-13	1.87158e-13	2.50354e-13	1.14987e-13	5.93223e-14	1.04847e-13	9.74391e-14	6.86184e-14	5.19524e-14	5.30105e-14
	2.11632e-13	1.2234e-13	1.89418e-13	2.25213e-13	2.08782e-13	3.44424e-13	2.86988e-13	1.09931e-13	1.36874e-13	2.17039e-13	2.72171e-13	4.10668e-13	2.2092e-13	1.42846e-13	2.99899e-14	5.05384e-14	1.08641e-13	7.36345e-14	6.71022e-14	5.2459e-14	6.27987e-14	8.31291e-14	1.22229e-13	1.90951e-13	6.65223e-14	4.51025e-14	4.69695e-14	8.2775e-14	1.23516e-13	2.10788e-13	1.25351e-13	1.18773e-13	7.91502e-14	1.56418e-13	4.49015e-14	6.46804e-14	6.9639e-14	2.38684e-13	1.48045e-13	1.56684e-13	4.52642e-13	3.2776e-13	8.22321e-14	8.29459e-14	1.33535e-13	8.76678e-14	9.8938e-14	1.32057e-13	9.66219e-14
	2.81061e-13	5.09764e-13	1.27678e-13	2.47925e-13	1.02332e-13	2.2791e-13	4.09183e-13	2.0371e-13	2.60405e-13	2.3416e-13	1.88824e-13	2.8279e-13	2.6977e-13	9.873e-14	1.34495e-13	1.91333e-13	1.2043e-13	1.19201e-13	9.41469e-14	6.00565e-14	1.27471e-13	1.04001e-13	3.20688e-13	3.17637e-13	6.91518e-14	6.85059e-14	4.99403e-14	1.21879e-13	1.14808e-13	1.80775e-13	1.14659e-13	1.63141e-13	1.97236e-13	1.97037e-13	2.76645e-13	2.27681e-13	9.36622e-14	3.25513e-13	1.85699e-13	1.59986e-13	4.69377e-13	2.00022e-13	3.90955e-14	7.63842e-14	1.75499e-13	1.0463e-13	4.2232e-13	1.41071e-13	7.41992e-14
	1.58072e-13	4.66408e-13	5.0862e-14	1.30246e-13	2.4905e-13	1.16484e-13	1.84242e-13	1.31306e-13	6.57546e-14	3.03225e-13	2.73978e-13	1.31582e-13	1.65628e-13	5.4e-14	2.85286e-13	2.32968e-13	8.65147e-14	1.87042e-13	1.43409e-13	1.05702e-13	1.71641e-13	1.27212e-13	1.70719e-13	2.6092e-13	6.1741e-14	8.66321e-14	6.2083e-14	2.19523e-13	1.33615e-13	2.44905e-13	1.29178e-13	8.51727e-14	1.08395e-13	3.55302e-13	2.9367e-13	4.08866e-13	2.88881e-13	1.13641e-13	1.75575e-13	1.67327e-13	1.49609e-13	1.38978e-13	8.12853e-14	9.42343e-14	2.50921e-13	1.42049e-13	9.99342e-13	1.97877e-13	6.24494e-14
	1.86608e-13	2.98396e-13	1.26022e-13	1.70878e-13	2.1828e-13	3.01541e-13	1.57258e-13	2.23893e-13	1.89157e-13	3.98046e-13	3.82625e-13	4.89064e-13	2.27748e-13	3.11719e-13	1.52401e-13	5.87927e-14	1.37096e-13	2.46627e-13	2.72122e-13	1.56155e-13	1.92385e-13	1.74569e-13	1.0732e-13	8.2331e-14	7.81582e-14	7.79174e-14	5.23994e-14	6.10632e-14	2.91685e-13	3.83265e-13	2.73093e-13	8.01901e-14	6.09335e-14	1.57016e-13	3.23368e-13	1.26692e-13	1.15314e-13	1.15736e-13	1.43908e-13	2.13044e-13	8.6808e-14	9.2387e-14	1.28697e-13	8.40786e-14	1.68859e-13	1.08165e-13	2.84316e-13	1.34671e-13	1.40927e-13
	1.06935e-13	1.82306e-13	5.1112e-13	2.31831e-13	3.72299e-13	1.54638e-13	1.10057e-13	2.5487e-13	2.70971e-13	4.76815e-13	2.90513e-13	2.3361e-13	1.28644e-13	6.28364e-14	1.17936e-13	3.03658e-14	5.02423e-14	1.98435e-13	3.61463e-13	1.81117e-13	1.8014e-13	1.52902e-13	5.46943e-14	2.55042e-14	4.68419e-14	1.70678e-13	1.31423e-13	6.52426e-14	8.35201e-14	2.82837e-13	2.82137e-13	8.14993e-14	8.61836e-14	3.07332e-13	3.48631e-13	1.32835e-13	1.59308e-13	1.50006e-13	1.70061e-13	1.58154e-13	6.30612e-14	6.27726e-14	1.47727e-13	5.23652e-14	5.16742e-14	8.33379e-14	8.7995e-14	1.70002e-13	2.74738e-13
	1.0855e-13	8.99411e-14	2.03015e-13	2.56933e-13	1.38511e-13	1.6399e-13	1.08316e-13	1.74076e-13	1.72132e-13	2.45824e-13	1.49872e-13	1.22321e-13	1.88155e-13	1.09611e-13	6.76114e-14	3.09302e-14	1.09404e-13	1.65651e-13	2.50528e-13	2.59173e-13	7.20665e-14	7.49338e-14	9.79576e-14	4.35793e-14	4.60802e-14	1.9825e-13	1.7397e-13	4.34371e-13	1.28704e-13	1.79771e-13	2.35117e-13	6.85847e-13	1.76527e-13	3.23147e-13	4.35685e-13	1.42032e-13	6.8458e-14	5.82473e-14	7.32923e-14	1.75299e-13	8.65478e-14	8.26875e-14	8.57663e-14	6.48981e-14	1.78956e-13	4.28267e-13	1.90495e-13	7.34507e-14	1.06146e-13
	1.56252e-13	1.21243e-13	1.0436e-13	1.02545e-13	5.68227e-14	7.12037e-14	8.51896e-14	1.25611e-13	1.63045e-13	1.80645e-13	1.0247e-13	1.25383e-13	1.09091e-13	1.97949e-13	3.71804e-14	4.29114e-14	9.92057e-14	1.17358e-13	1.4242e-13	1.38832e-13	9.47272e-14	5.89487e-14	1.08445e-13	6.8376e-14	7.03916e-14	1.87505e-13	4.51932e-13	1.01548e-13	1.01672e-13	2.11158e-13	2.9541e-13	3.5165e-13	1.50738e-13	2.89402e-13	3.02077e-13	2.95338e-13	6.25116e-14	4.16768e-14	4.49103e-14	1.13742e-13	8.18247e-14	1.02339e-13	6.93958e-14	1.02434e-13	2.29938e-13	2.15597e-13	1.20254e-13	8.45233e-14	4.45955e-14
	1.6518e-13	1.12081e-13	1.24429e-13	9.64868e-14	1.1893e-13	6.50597e-14	7.85633e-14	1.17825e-13	1.16979e-13	1.94148e-13	2.22165e-13	3.15663e-13	1.53213e-13	4.07742e-13	6.53512e-14	8.28607e-14	7.71832e-14	7.6155e-14	1.5888e-13	2.35503e-13	5.4946e-14	3.93645e-14	1.11485e-13	2.3505e-13	8.42943e-14	8.37934e-14	4.35144e-13	1.92706e-13	1.16896e-13	1.8012e-13	7.67593e-14	8.50463e-14	1.52394e-13	1.60933e-13	4.53608e-13	3.70903e-13	2.81693e-13	4.21266e-14	3.35186e-14	1.08551e-13	4.69492e-14	3.75256e-14	4.99445e-14	2.04838e-13	1.25854e-13	1.10392e-13	1.80574e-13	3.10845e-13	1.45691e-13
	1.06236e-13	1.5254e-13	4.36501e-13	8.2815e-14	2.22954e-13	1.03858e-13	1.26469e-13	3.71331e-13	1.01907e-13	9.71059e-14	1.36675e-13	1.99784e-13	1.39626e-13	1.28621e-13	7.80317e-14	4.77643e-14	8.57831e-14	1.09426e-13	6.43701e-14	1.26901e-13	6.47917e-14	4.89609e-14	1.10658e-13	1.50487e-13	6.46477e-14	8.50704e-14	1.4964e-13	1.56402e-13	2.46671e-13	1.89772e-13	7.1084e-14	5.1279e-14	1.72171e-13	1.15345e-13	1.81481e-13	2.5469e-13	2.23732e-13	2.05254e-13	7.73402e-14	1.57e-13	6.48908e-14	3.44188e-14	5.44169e-14	2.44066e-13	1.16407e-13	1.04099e-13	2.06766e-13	3.14788e-13	1.81884e-13
	5.79826e-14	6.70956e-14	3.08902e-13	5.87918e-14	2.16779e-13	1.77618e-13	1.94524e-13	1.26866e-13	2.60728e-13	1.66908e-13	1.23946e-13	9.80714e-14	1.79153e-13	2.95384e-13	1.75003e-13	5.44763e-14	5.83506e-14	5.78823e-14	4.37215e-14	3.98827e-14	6.19876e-14	4.1812e-14	4.88425e-14	1.03884e-13	3.16115e-13	2.82999e-13	1.3885e-13	1.83288e-13	3.58469e-13	2.39704e-13	2.39855e-13	5.40825e-14	9.89732e-14	1.21242e-13	1.85779e-13	1.55662e-13	1.70413e-13	1.83112e-13	9.93115e-14	1.45145e-13	1.06523e-13	3.39576e-14	9.65712e-14	4.01932e-13	9.69176e-14	9.52023e-14	2.43116e-13	4.78728e-13	2.16706e-13
	4.61529e-14	8.47338e-14	1.67011e-13	5.29151e-13	2.21901e-13	3.27981e-13	1.39486e-13	1.63552e-13	1.18186e-13	2.71154e-13	2.46676e-13	1.95794e-13	2.06158e-13	3.76448e-13	1.17691e-13	4.242e-14	7.38007e-14	7.97739e-14	6.58876e-14	3.99842e-14	4.67046e-14	2.71364e-14	9.2373e-14	9.95122e-14	2.86967e-13	1.4237e-13	2.53831e-13	3.41187e-13	1.40589e-13	4.28391e-14	1.07133e-13	8.45439e-14	1.01767e-13	2.01954e-13	3.38527e-13	1.56105e-13	9.3259e-14	8.31502e-14	1.16473e-13	4.85436e-13	1.55627e-13	6.79347e-14	6.46455e-14	9.49548e-14	9.89555e-14	6.83523e-14	5.40845e-13	5.00657e-13	3.26969e-13
	6.9617e-14	3.04942e-13	3.2499e-13	2.87196e-13	3.77327e-13	1.42025e-13	1.8623e-13	2.52452e-13	1.80649e-13	1.11903e-13	3.09358e-13	3.43429e-13	1.24183e-13	1.22918e-13	1.00326e-13	5.62357e-14	1.16664e-13	2.5638e-13	9.46062e-14	3.40705e-14	1.86562e-14	2.42025e-14	2.11251e-13	1.57297e-13	2.60486e-13	1.98585e-13	1.81483e-13	2.6757e-13	1.90868e-13	5.08368e-14	1.23541e-13	1.15035e-13	2.84911e-13	1.62981e-13	1.82078e-13	2.37044e-13	1.61026e-13	1.05594e-13	1.034e-13	2.67398e-13	3.73614e-13	1.26775e-13	9.89232e-14	1.20374e-13	2.12066e-13	3.41072e-13	4.11742e-13	1.67285e-13	3.97824e-13
	1.22279e-13	4.00348e-13	3.48266e-13	2.86928e-13	3.37811e-13	1.38366e-13	2.15951e-13	2.55457e-13	1.91179e-13	1.27864e-13	2.60473e-13	6.15131e-13	3.3127e-13	2.20485e-13	6.81034e-14	5.6585e-14	1.66569e-13	2.33656e-13	1.03082e-13	4.15886e-14	2.80683e-14	2.43581e-14	1.32355e-13	1.58602e-13	1.48486e-13	7.41851e-14	1.40543e-13	2.64175e-13	1.89506e-13	4.04704e-14	9.67252e-14	1.54041e-13	1.16533e-13	1.07426e-13	7.50165e-14	6.16598e-14	6.9161e-14	8.12836e-14	9.02834e-14	3.66683e-13	4.78119e-13	1.21322e-13	2.72647e-13	1.01897e-13	1.49381e-13	2.17414e-13	6.20147e-13	2.45931e-13	1.08337e-13
	1.15736e-13	2.34123e-13	2.28036e-13	1.73323e-13	1.33292e-13	3.50601e-13	2.05932e-13	3.00941e-13	1.4426e-13	2.1546e-13	9.1914e-14	2.39707e-13	1.3756e-13	2.84123e-13	9.08605e-14	4.28296e-14	1.55364e-13	1.36093e-13	1.29343e-13	5.60899e-14	3.99196e-14	3.20137e-14	7.49227e-14	6.59511e-14	1.69795e-13	1.00367e-13	1.18508e-13	1.8001e-13	1.18707e-13	6.1573e-14	5.59083e-14	1.90926e-13	2.44782e-13	1.07483e-13	5.76449e-14	6.21733e-14	7.63832e-14	7.55581e-14	1.29753e-13	1.35087e-13	2.09554e-13	1.82307e-13	2.25316e-13	8.32872e-14	8.00303e-14	8.69978e-14	2.23739e-13	4.34396e-13	1.58834e-13
	1.01712e-13	3.87315e-13	7.5581e-13	4.79487e-13	5.75482e-13	3.04568e-13	1.398e-13	1.09781e-13	1.87092e-13	3.57196e-13	2.92986e-13	9.01558e-14	8.7876e-14	2.50663e-13	2.15179e-13	1.5807e-13	1.29619e-13	5.74038e-14	9.13982e-14	6.23164e-14	4.59666e-14	5.21029e-14	9.42897e-14	1.25247e-13	1.14265e-13	2.94925e-13	1.52533e-13	1.71363e-13	2.63318e-13	8.27951e-14	9.50023e-14	1.03042e-13	1.74958e-13	2.08486e-13	3.28891e-14	5.21678e-14	2.67231e-13	1.94715e-13	2.10541e-13	6.36062e-13	5.53825e-13	4.76598e-13	9.42117e-14	5.14213e-14	1.12411e-13	3.59423e-13	5.21685e-13	6.2767e-13	1.82465e-13
	8.7006e-14	3.71098e-13	5.50143e-13	2.29313e-13	1.87699e-13	1.31758e-13	1.10024e-13	1.01647e-13	3.25005e-13	5.36328e-13	4.41284e-13	2.25844e-13	2.40025e-13	8.144e-14	2.98387e-13	8.25094e-13	4.85401e-13	5.3426e-14	5.57285e-14	8.30767e-14	1.44475e-13	6.40913e-14	5.14275e-14	1.07267e-13	1.58952e-12	2.51239e-13	1.60857e-13	7.14219e-14	1.21315e-13	1.74206e-13	1.73699e-13	2.01027e-13	1.23161e-13	1.26849e-13	6.33475e-14	4.59278e-14	9.81967e-14	1.91271e-13	8.40693e-14	1.03858e-13	9.56824e-14	6.07422e-14	7.43535e-14	4.35618e-14	2.08483e-13	2.28921e-13	3.56551e-13	1.63647e-13	1.34971e-13
	2.68342e-13	2.61499e-13	1.22414e-13	1.43407e-13	5.47341e-14	6.39287e-14	2.02191e-13	1.99032e-13	1.41013e-13	1.60389e-13	2.69598e-13	1.30975e-13	1.16428e-13	1.4575e-13	2.12227e-13	2.18507e-13	3.53336e-13	9.65742e-14	1.12618e-13	2.52172e-13	2.99517e-13	1.06681e-13	1.3173e-13	2.51757e-13	6.36045e-13	1.81929e-13	1.58385e-13	7.25636e-14	8.45295e-14	1.38508e-13	1.42273e-13	1.08556e-13	6.8381e-14	1.07366e-13	8.7724e-14	6.80222e-14	5.38175e-14	6.78764e-14	7.92365e-14	1.1858e-13	7.49149e-14	1.41603e-13	2.38398e-13	6.22795e-14	1.55162e-13	1.33342e-13	8.15557e-14	8.64273e-14	6.31921e-14
	1.28998e-13	1.07181e-13	2.26633e-13	2.03052e-13	7.64246e-14	4.15599e-14	7.57304e-14	1.65837e-13	3.08311e-13	3.43259e-13	3.28146e-13	1.32969e-13	6.77851e-13	1.43805e-13	2.06916e-13	7.2985e-14	3.53233e-13	1.64856e-13	1.91702e-13	1.12499e-13	3.0289e-13	2.1022e-13	1.14752e-13	1.73753e-13	1.90765e-13	2.51524e-13	1.80057e-13	8.8061e-14	9.86506e-14	1.43658e-13	1.25777e-13	1.101e-13	8.19762e-14	1.10143e-13	9.1666e-14	4.02323e-14	6.09497e-14	1.27418e-13	7.7557e-14	6.35143e-14	4.85373e-14	8.49091e-14	1.43452e-13	5.18169e-14	2.30137e-13	4.01782e-13	1.34864e-13	6.9408e-14	6.77411e-14
	1.14461e-13	9.72371e-14	8.51879e-14	2.06848e-13	1.19479e-13	3.80991e-14	7.99415e-14	1.80217e-13	2.35581e-13	3.21963e-13	2.43239e-13	1.88577e-13	1.04729e-12	6.2919e-13	1.53191e-13	7.75298e-14	2.20662e-13	1.59321e-13	4.99203e-13	1.47347e-13	1.45106e-13	1.45659e-13	1.83181e-13	5.61197e-13	3.43498e-13	1.16694e-13	1.61669e-13	1.45903e-13	2.64292e-13	2.15857e-13	1.59031e-13	1.01233e-13	1.66216e-13	2.24256e-13	7.1794e-14	6.05645e-14	7.4556e-14	8.91761e-14	1.67479e-13	2.33864e-13	4.28921e-14	7.06376e-14	8.27457e-14	7.4253e-14	3.97974e-13	4.27858e-13	5.26677e-14	5.60828e-14	1.48083e-13
	1.17821e-13	8.05667e-14	6.23611e-14	1.20548e-13	1.27024e-13	8.24262e-14	6.04578e-14	1.0879e-13	1.91548e-13	2.04267e-13	1.81151e-13	2.58488e-13	2.63219e-13	1.34888e-13	7.0469e-14	6.03596e-14	9.6446e-14	8.8914e-14	1.39852e-13	4.44646e-13	1.45668e-13	1.24269e-13	2.06946e-13	3.2744e-13	9.36883e-14	1.84702e-13	1.00784e-13	1.33607e-13	1.95726e-13	1.55445e-13	1.79672e-13	8.24968e-14	2.05866e-13	4.60157e-13	2.02193e-13	2.51839e-13	1.22677e-13	9.31456e-14	1.05607e-13	2.83175e-13	6.08514e-14	1.08909e-13	6.06818e-14	8.31031e-14	7.32243e-14	6.51938e-14	7.00377e-14	7.12742e-14	5.83155e-14
	1.4065e-13	8.48995e-14	7.07986e-14	3.2752e-13	1.8744e-13	1.39558e-13	8.55129e-14	8.30407e-14	1.15654e-13	3.85893e-13	2.13395e-13	5.14848e-13	2.24104e-13	6.7431e-14	5.86044e-14	5.8074e-14	1.09894e-13	1.19064e-13	1.57308e-13	1.26994e-13	8.48228e-14	1.33147e-13	1.86437e-13	3.34249e-13	2.77658e-13	3.04286e-13	2.98206e-13	3.7205e-13	1.41853e-13	1.70835e-13	8.52089e-14	3.12259e-14	2.38792e-13	1.32686e-13	2.86862e-13	2.15541e-13	1.07204e-13	1.44001e-13	6.82181e-14	1.20736e-13	1.83204e-13	7.11981e-14	7.3265e-14	5.0582e-14	2.83135e-14	2.75074e-14	1.1867e-13	7.99539e-14	7.06884e-14
	8.62756e-14	2.02323e-13	1.63887e-13	3.20381e-13	2.48473e-13	2.8619e-13	1.06816e-13	5.13623e-14	1.71579e-13	1.55274e-13	1.65861e-13	3.45855e-13	1.88361e-13	1.54038e-13	3.66888e-14	4.14328e-14	1.56297e-13	2.38884e-13	1.6423e-13	9.9684e-14	1.02863e-13	3.44579e-13	1.0701e-12	2.25069e-13	4.57042e-13	2.28108e-13	1.48315e-13	1.32983e-13	7.76109e-14	2.58547e-13	1.48873e-13	7.34468e-14	9.20585e-14	4.16158e-13	4.00835e-13	1.43431e-13	3.02831e-13	1.75456e-13	5.81949e-14	2.13101e-13	1.1625e-13	9.03266e-14	1.38829e-13	4.16348e-14	3.10581e-14	3.65065e-14	1.2772e-13	1.01193e-13	6.63253e-14
	1.6199e-13	2.39962e-13	2.89893e-13	4.82745e-13	1.4662e-13	1.56792e-13	4.29065e-14	3.28323e-14	6.21977e-14	6.18416e-13	3.10878e-13	4.4652e-13	2.13382e-13	4.31793e-14	2.62304e-14	3.62463e-14	1.76748e-13	2.33672e-13	1.18297e-13	1.85905e-13	1.89734e-13	3.04791e-13	3.90498e-13	1.63052e-13	2.59123e-13	3.14353e-13	2.80922e-13	2.86052e-13	2.05253e-13	3.9038e-13	2.4561e-13	8.97866e-14	5.74906e-14	2.14902e-13	3.10629e-13	1.42107e-13	8.10115e-14	8.52661e-14	7.36566e-14	1.27933e-13	1.10198e-13	1.24531e-13	1.54694e-13	5.9154e-14	9.46907e-14	1.09828e-13	2.24515e-13	1.73553e-13	7.98167e-14
	2.5576e-13	3.28974e-13	2.40507e-13	3.83878e-13	9.07999e-14	3.27781e-14	3.69336e-14	1.85853e-14	2.74133e-14	9.98944e-13	1.58216e-13	3.65763e-13	1.10433e-13	3.07317e-14	2.71587e-14	5.58409e-14	1.70789e-13	1.7276e-13	1.50892e-13	1.42941e-13	2.15675e-13	3.4284e-13	3.23509e-13	1.32036e-13	2.26061e-13	1.78094e-13	2.33859e-13	4.84568e-13	2.06589e-13	1.42038e-13	1.49886e-13	7.42112e-14	6.966e-14	1.77917e-13	2.1572e-13	1.58849e-13	3.56557e-14	1.17587e-13	5.70431e-14	1.41418e-13	1.18904e-13	2.36233e-13	2.72591e-13	2.18087e-13	7.8747e-14	4.82276e-14	7.7251e-14	1.86721e-13	4.53744e-14
	2.10916e-13	1.35083e-13	1.93288e-13	4.87206e-14	2.08037e-14	2.55758e-14	3.89799e-14	2.65791e-14	4.61706e-14	5.09938e-13	2.94732e-13	4.12382e-13	3.39078e-13	4.61556e-14	2.98545e-14	5.98036e-14	2.5737e-13	9.59144e-14	7.42243e-14	6.73807e-14	1.48348e-13	2.01772e-13	5.00658e-13	1.16946e-13	6.00439e-14	1.59716e-13	1.18944e-13	8.86863e-14	1.34426e-13	8.51176e-14	1.1279e-12	8.17932e-14	7.31904e-14	1.38238e-13	1.42559e-13	1.20517e-13	2.21879e-13	4.99065e-14	2.22635e-14	6.40524e-14	1.99268e-13	1.5944e-13	3.21548e-13	2.00419e-13	5.97336e-14	4.20894e-14	6.70972e-14	2.32586e-13	3.28729e-14
	2.914e-13	7.03507e-13	3.35029e-13	3.20718e-14	2.65461e-14	3.2127e-14	4.64815e-14	3.24719e-14	1.03159e-13	1.4815e-13	1.74439e-13	4.45982e-13	1.97796e-13	7.53859e-14	4.03603e-14	1.38888e-13	2.07855e-13	1.38747e-13	8.94674e-14	5.97264e-14	7.71144e-14	1.37734e-13	2.45255e-13	8.62416e-14	4.42901e-14	1.80308e-13	2.15894e-13	8.60133e-14	2.1728e-13	1.70363e-13	5.83147e-13	7.39868e-14	9.83138e-14	1.72219e-13	8.76412e-14	1.49561e-13	3.28945e-13	6.55824e-14	2.19393e-14	3.49495e-14	9.63053e-14	1.29617e-13	1.85285e-13	2.61289e-13	1.83462e-13	1.24464e-13	2.49792e-13	1.50946e-13	6.78349e-14
	5.51339e-14	7.97594e-14	7.98135e-14	7.32724e-14	4.21143e-14	5.74149e-14	1.46935e-13	3.91059e-14	7.3305e-14	2.48197e-13	3.14494e-13	3.62693e-13	8.6837e-14	1.35533e-13	2.12418e-14	6.55675e-14	2.29672e-13	1.47701e-13	1.00898e-13	8.9825e-14	1.29629e-13	2.94785e-13	4.34393e-13	9.69277e-14	3.54888e-14	9.73054e-14	1.1458e-13	1.61536e-13	2.85534e-13	2.25558e-13	9.13987e-14	3.88441e-14	8.52159e-14	2.14088e-13	8.70887e-14	1.52521e-13	4.08856e-13	1.85118e-13	9.17064e-14	8.75728e-14	6.40531e-14	1.17653e-13	9.6162e-14	1.34506e-13	3.63203e-13	7.81787e-13	6.28848e-13	1.44372e-13	1.27118e-13
	2.88994e-14	5.78249e-14	3.50712e-14	4.97841e-14	3.09651e-14	8.51917e-14	7.54182e-13	8.44542e-14	6.43179e-14	1.51097e-13	3.17008e-13	3.34247e-13	8.65631e-14	1.27385e-13	4.81877e-14	1.28726e-13	1.11932e-13	6.56402e-14	6.5178e-14	1.08999e-13	1.20111e-13	2.02415e-13	2.61005e-13	9.82209e-14	1.14519e-13	8.5211e-14	1.0763e-13	1.66441e-13	2.72354e-13	2.53604e-13	6.23042e-14	6.96718e-14	1.82109e-13	1.55503e-13	1.38956e-13	1.21162e-13	5.19354e-13	3.79997e-13	2.99217e-13	9.93919e-14	6.31068e-14	1.4347e-13	3.88628e-14	9.03444e-14	1.35033e-13	1.76763e-13	4.50005e-13	2.39568e-13	1.8424e-13
	1.91927e-14	7.4518e-14	1.11757e-13	8.48525e-14	4.15343e-14	5.66227e-14	1.83307e-13	1.3233e-13	2.00615e-13	1.90892e-13	3.07032e-13	5.70701e-13	1.95861e-13	1.49093e-13	1.5007e-13	3.8529e-14	2.95693e-14	5.19847e-14	9.4347e-14	1.40881e-13	8.81979e-14	6.52298e-14	1.6698e-13	1.54971e-13	1.01128e-13	8.48344e-14	1.90251e-13	2.46376e-13	1.25563e-13	1.19279e-13	1.00027e-13	2.5027e-13	2.58045e-13	2.22766e-13	9.67621e-14	4.51696e-14	1.69764e-13	2.05981e-13	4.9115e-13	1.92033e-13	7.84812e-14	1.55805e-13	8.0573e-14	6.76408e-14	6.15204e-14	9.82511e-14	3.03475e-13	2.61206e-13	3.60032e-13
	1.82859e-14	6.81826e-14	8.80695e-14	1.58338e-13	1.93576e-13	2.88147e-13	1.62253e-13	9.44346e-14	2.01362e-13	2.49927e-13	2.85365e-13	1.76152e-13	8.29961e-14	1.00457e-13	3.9241e-14	2.42065e-14	1.72281e-14	2.93622e-14	7.42129e-14	4.19188e-13	1.18818e-13	8.54192e-14	1.65121e-13	1.70836e-13	9.74204e-14	1.08017e-13	1.66273e-13	4.25651e-13	1.79855e-13	2.7001e-13	1.42794e-13	2.19715e-13	5.89358e-13	2.6742e-13	1.33382e-13	1.31661e-13	9.84318e-14	8.18909e-14	2.06909e-13	2.6632e-13	4.07611e-13	8.65366e-14	5.53319e-14	4.55575e-14	6.47452e-14	7.39615e-14	7.70259e-13	2.73962e-13	1.50801e-13
	1.7414e-14	1.07655e-13	1.41282e-13	1.60953e-13	4.34768e-13	2.21311e-13	1.33747e-13	1.1126e-13	2.23766e-13	9.75663e-14	1.28555e-13	8.60918e-14	8.55867e-14	1.76071e-13	3.76807e-14	2.62947e-14	2.08243e-14	2.75088e-14	1.12263e-13	2.44971e-13	1.5152e-13	1.46551e-13	6.17246e-14	9.63331e-14	3.87698e-13	2.35373e-13	2.56213e-13	2.83327e-13	1.2553e-13	4.12589e-13	3.06034e-13	8.75126e-14	2.96926e-13	2.45359e-13	1.07263e-13	1.30668e-13	7.39104e-14	5.02231e-14	6.38572e-14	3.65852e-13	1.86589e-13	6.2059e-14	7.03797e-14	9.0918e-14	1.21866e-13	9.98825e-14	3.6089e-13	2.64318e-13	3.1109e-13
	2.98904e-14	6.72975e-13	4.52638e-13	4.98175e-13	2.06872e-13	1.79464e-13	1.56665e-13	3.71882e-13	2.35176e-13	1.53096e-13	2.9023e-13	7.33126e-14	1.60503e-13	8.52138e-13	7.85664e-14	8.29985e-14	4.40516e-14	3.75472e-14	4.22377e-14	1.28026e-13	2.09717e-13	3.57357e-13	9.69082e-14	9.56899e-14	2.06425e-13	4.31889e-13	1.35506e-13	2.65441e-13	2.09344e-13	3.21121e-13	3.38845e-13	1.49183e-13	3.67961e-13	2.18107e-13	1.65815e-13	1.42242e-13	4.89227e-14	5.54341e-14	6.39173e-14	1.24226e-13	2.44204e-13	1.85864e-13	9.82321e-14	1.03437e-13	2.92275e-13	1.5798e-13	1.74625e-13	3.23891e-13	7.12673e-13
	8.75038e-14	4.6149e-13	1.6057e-13	3.56907e-13	3.48958e-13	1.8246e-13	3.16188e-13	2.60215e-13	4.70404e-13	1.93426e-13	2.51586e-13	8.94295e-14	1.05679e-13	2.79743e-13	9.36125e-14	1.28339e-13	1.60269e-13	4.7891e-14	4.20817e-14	1.36532e-13	4.01241e-13	1.98042e-13	1.0397e-13	1.243e-13	5.34572e-13	3.20117e-13	9.11757e-14	6.04021e-14	1.36969e-13	4.06712e-13	7.58916e-13	2.0634e-13	3.80053e-13	1.48978e-13	1.2298e-13	1.1873e-13	7.57899e-14	5.62494e-14	9.79696e-14	1.15596e-13	2.10476e-13	1.50875e-13	1.47633e-13	1.33318e-13	1.4092e-13	8.15468e-14	6.8435e-14	4.58847e-13	4.67009e-13
	1.28549e-13	1.38138e-13	1.17584e-13	6.80765e-14	1.67677e-13	1.24677e-13	1.92206e-13	4.44826e-13	3.80821e-13	5.37369e-13	3.6853e-13	2.16404e-13	6.70653e-14	7.11094e-14	6.25615e-14	1.67415e-13	2.86712e-13	1.20854e-13	9.34903e-14	1.22622e-13	8.79572e-13	2.42887e-13	2.38933e-13	2.05311e-13	2.4426e-13	1.93355e-13	1.07877e-13	4.52748e-14	3.94873e-14	1.15519e-13	5.06513e-13	3.02812e-13	1.373e-13	9.39906e-14	1.08454e-13	1.36477e-13	6.70049e-14	4.42168e-14	1.18726e-13	7.57729e-14	1.134e-13	1.12034e-13	3.1523e-13	2.07133e-13	1.14913e-13	6.1071e-14	6.77538e-14	9.65525e-14	4.25713e-13
	5.26194e-14	9.52202e-14	2.97123e-13	2.1487e-13	2.18187e-13	9.55724e-14	1.26375e-13	1.03667e-13	1.74065e-13	2.08843e-13	1.35295e-13	1.02379e-13	4.65581e-14	6.01475e-14	9.67369e-14	1.03015e-13	1.1907e-13	6.68067e-14	7.75517e-14	9.36982e-14	1.9303e-13	2.32489e-13	4.62986e-13	2.05698e-13	2.6713e-13	1.36971e-13	1.49246e-13	3.94017e-14	6.20109e-14	1.00503e-13	3.72746e-13	9.96736e-14	8.4069e-14	1.62664e-13	1.01211e-13	1.77818e-13	8.39548e-14	5.33957e-14	6.36656e-14	8.84488e-14	1.7905e-13	1.87989e-13	2.21137e-13	4.2835e-13	3.60494e-13	2.37543e-13	1.60881e-13	1.73742e-13	3.55341e-13
	6.76125e-14	1.3184e-13	1.16374e-13	3.41485e-13	7.48478e-13	1.01951e-13	1.27473e-13	2.7808e-13	1.40939e-13	2.8995e-13	1.32728e-13	4.02019e-14	2.49356e-14	3.6741e-14	7.5374e-14	9.55845e-14	1.10127e-13	5.11565e-14	1.42731e-13	1.05941e-12	4.28779e-13	1.49878e-13	3.50374e-13	2.44433e-13	1.06953e-13	6.74092e-14	1.16435e-13	8.03117e-14	2.1106e-13	3.72009e-13	2.26534e-13	1.6671e-13	1.03294e-13	1.78542e-13	1.73565e-13	1.11835e-13	5.98982e-14	6.66721e-14	6.38709e-14	4.66252e-14	1.40444e-13	4.42517e-13	1.59416e-13	3.18898e-13	2.99675e-13	1.81281e-13	3.43108e-13	1.99675e-13	3.52171e-13
	4.83806e-14	1.60338e-13	1.88991e-13	1.2231e-13	6.31576e-13	2.621e-13	1.099e-13	2.56098e-13	2.11053e-13	1.00997e-13	1.07071e-13	5.47752e-14	3.26649e-14	2.56111e-14	5.09999e-14	7.36451e-14	7.11385e-14	3.34373e-14	1.16314e-13	3.26605e-13	5.88747e-14	8.06805e-14	7.31095e-14	9.19175e-14	9.72523e-14	6.27519e-14	9.29037e-14	9.39391e-14	1.06247e-13	7.82454e-14	3.0371e-13	1.80292e-13	2.90317e-13	1.93903e-13	1.22424e-13	1.88576e-13	1.21383e-13	1.54974e-13	3.09761e-13	4.18937e-13	1.403e-13	1.78055e-13	8.67372e-14	1.60816e-13	1.304e-13	1.73309e-13	2.18866e-13	1.85753e-13	1.61346e-13
	3.89606e-13	2.71768e-13	6.53893e-13	3.15982e-13	2.13365e-13	2.26662e-13	3.57867e-13	2.57621e-13	1.58258e-13	5.24242e-14	9.04978e-14	7.4181e-14	5.70863e-14	1.58405e-13	1.09175e-13	5.12762e-14	5.60573e-14	9.4465e-14	2.58624e-13	7.65639e-14	4.54955e-14	5.64474e-14	1.89206e-13	2.75782e-13	9.21931e-14	8.80804e-14	7.34946e-14	1.61439e-13	1.09555e-13	1.18986e-13	6.28873e-13	1.38055e-12	2.64631e-13	3.39478e-13	1.97379e-13	8.27736e-14	2.26543e-13	1.64288e-13	1.50805e-13	4.30188e-13	8.8219e-14	1.47629e-13	1.18849e-13	3.25808e-13	2.29906e-13	9.25202e-14	1.15116e-13	3.54995e-13	1.01656e-13
	2.42144e-13	7.11235e-13	2.59103e-13	1.95777e-13	9.27172e-14	8.95818e-14	3.88187e-13	3.61009e-13	1.43313e-13	4.25512e-14	4.96742e-14	1.70895e-13	9.43619e-14	1.07643e-13	6.99169e-14	7.58984e-14	2.15648e-14	7.84272e-14	2.10576e-13	5.01569e-14	3.95404e-14	5.73392e-14	1.05632e-13	1.7603e-13	2.79028e-13	4.31338e-13	1.12519e-13	4.16069e-13	1.06228e-13	6.48987e-14	1.03748e-13	6.0665e-13	5.41587e-13	4.18046e-13	1.37521e-13	1.39609e-13	1.92667e-13	3.10239e-13	3.19725e-13	8.38195e-14	2.14704e-13	2.70915e-13	7.05229e-13	3.94021e-13	2.50285e-13	1.19861e-13	5.56297e-14	1.47561e-13	1.01947e-13
	1.01499e-13	2.21915e-13	4.39857e-13	4.55441e-13	1.77409e-13	8.93625e-14	9.26832e-14	1.42229e-13	1.0106e-13	3.15415e-14	7.48899e-14	3.49042e-13	1.59915e-13	8.8353e-14	6.01029e-14	3.27053e-14	2.11022e-14	3.36886e-14	5.27919e-14	3.77142e-14	7.81887e-14	8.29155e-14	1.53786e-13	1.91078e-13	3.34468e-13	4.93282e-13	1.65732e-13	7.3215e-14	8.42218e-14	1.10449e-13	2.24252e-13	9.44641e-14	1.94361e-13	2.74517e-13	2.24972e-13	1.86387e-13	1.07199e-13	2.55387e-13	3.83302e-13	3.81178e-14	1.21578e-13	2.12593e-13	1.91009e-13	1.74985e-13	3.54952e-13	1.34688e-13	7.01732e-14	3.7583e-14	1.12984e-13
	1.79939e-13	4.9154e-13	1.36522e-13	3.03073e-13	6.61634e-13	7.97385e-14	1.3279e-13	8.87441e-14	4.37018e-14	2.67861e-14	2.45097e-14	9.64291e-14	2.50138e-13	1.78057e-13	5.58961e-14	4.09482e-14	3.33722e-14	6.65811e-14	4.32693e-14	3.71242e-14	8.96296e-14	1.17968e-13	1.27637e-13	3.36192e-13	3.52837e-13	3.03061e-13	1.03284e-13	4.90608e-14	7.53293e-14	1.38689e-13	3.04767e-13	8.80655e-14	2.70244e-13	2.20963e-13	2.37419e-13	1.97152e-13	1.44493e-13	2.09752e-13	2.77895e-13	7.38111e-14	1.65919e-13	1.7163e-13	1.94746e-13	2.10158e-13	1.48547e-13	3.15494e-13	1.2871e-13	5.09445e-14	1.06357e-13
	1.0422e-13	2.63309e-13	2.4689e-13	1.35691e-13	2.64244e-13	2.63163e-13	1.36724e-13	1.06001e-13	1.51369e-13	2.91848e-14	3.59792e-14	5.89972e-14	8.81158e-14	1.04502e-13	6.61261e-14	1.50524e-13	7.2021e-14	3.04729e-14	2.7943e-14	5.38634e-14	1.06598e-13	1.03859e-13	1.05328e-13	6.69936e-13	2.71444e-13	9.18408e-14	8.50503e-13	4.7703e-14	1.11513e-13	1.12712e-13	1.25216e-13	8.98885e-14	4.3539e-13	9.36226e-13	3.9726e-13	5.60784e-13	2.33261e-13	1.13943e-13	1.1677e-13	2.40309e-13	1.73779e-13	1.63162e-13	2.26751e-13	2.60991e-13	2.8056e-13	2.75533e-13	7.96993e-14	1.24294e-13	1.05626e-13
	2.4234e-13	2.6093e-13	1.36252e-13	6.62179e-13	3.67873e-13	5.61517e-14	4.74305e-14	1.22586e-13	2.50348e-13	3.56661e-14	3.35873e-14	6.66423e-14	1.47123e-13	3.13312e-13	1.39583e-13	9.20005e-14	8.12935e-14	4.29951e-14	2.97835e-14	7.60529e-14	1.72032e-13	1.90294e-13	7.26585e-14	2.10081e-13	2.40201e-13	1.44674e-13	8.52066e-13	1.9028e-13	8.97336e-14	9.38241e-14	2.57519e-14	3.88684e-13	1.97784e-13	1.37634e-13	1.97245e-13	2.43657e-13	1.77604e-13	1.064e-13	1.2213e-13	1.66824e-13	1.68234e-13	3.62337e-13	5.44921e-13	2.51008e-13	1.51349e-13	1.13604e-13	4.09691e-14	7.11007e-14	2.74864e-13
	2.16747e-13	1.63849e-13	1.62582e-13	8.35748e-13	3.76557e-13	6.65227e-14	4.2716e-14	8.02747e-14	3.0501e-13	1.16691e-13	6.47531e-14	1.5481e-13	2.53412e-13	4.09436e-13	1.1368e-13	1.74471e-13	9.65764e-14	6.99679e-14	4.7063e-14	5.84494e-14	7.92359e-14	1.6516e-13	4.06511e-14	5.05395e-14	1.52222e-13	1.68031e-13	1.56186e-13	5.02324e-14	1.41207e-13	9.94872e-14	9.5851e-14	2.19742e-13	5.82954e-13	1.54006e-13	6.51335e-14	1.0732e-13	2.2241e-13	1.74872e-13	2.4496e-13	1.03291e-13	9.48003e-13	5.568e-13	6.02737e-13	6.39279e-14	6.71423e-14	5.58398e-14	6.79153e-14	6.11541e-14	1.64035e-13
	9.59169e-14	1.13155e-13	1.50682e-13	4.69096e-13	4.51064e-13	8.75228e-14	6.27306e-14	5.45984e-14	1.69977e-13	8.68684e-14	8.00856e-14	1.66152e-13	2.32245e-13	1.62107e-13	2.12903e-13	1.05568e-13	9.41757e-14	1.66926e-13	8.86976e-14	6.52174e-14	1.20142e-13	8.2968e-14	8.43969e-14	8.69692e-14	2.09486e-13	1.31471e-13	9.21074e-14	1.72845e-13	1.13005e-13	1.44752e-13	1.07499e-13	1.62188e-13	1.2046e-13	1.2344e-13	1.82432e-13	7.77231e-14	1.25071e-13	1.18338e-13	1.41111e-13	1.61672e-13	7.31529e-14	2.95414e-13	2.72509e-13	1.57274e-13	4.93557e-14	5.02683e-14	4.73018e-14	1.73246e-13	8.04157e-14
	7.12109e-14	1.27544e-13	1.27111e-13	2.87476e-13	2.31581e-13	1.30004e-13	7.50031e-14	4.75486e-14	1.42669e-13	2.9898e-13	1.67646e-13	1.59087e-13	1.7566e-13	3.04977e-13	3.747e-13	1.56063e-13	2.95228e-13	1.12363e-13	6.39484e-14	9.74658e-14	1.35652e-13	9.67451e-14	8.4744e-14	2.40565e-13	1.82128e-13	7.4274e-14	5.32486e-14	7.44185e-14	6.99137e-14	2.46217e-13	7.20795e-13	2.59729e-13	9.60409e-14	9.75567e-14	2.72083e-13	1.68983e-13	1.58818e-13	8.07314e-14	7.47295e-14	6.80048e-14	5.89361e-14	1.3184e-13	1.62826e-13	9.41283e-14	7.28317e-14	5.57023e-14	1.158e-13	2.92739e-13	1.90759e-13
	1.1827e-13	8.88761e-14	1.02467e-13	1.57152e-13	6.40178e-13	1.7703e-13	1.27425e-13	1.15436e-13	1.106e-13	2.34088e-13	1.76172e-13	1.5144e-13	7.33267e-14	8.64834e-14	9.64742e-14	2.21245e-13	1.05677e-13	1.01238e-13	1.13314e-13	8.73569e-14	1.6458e-13	6.45839e-14	4.12537e-14	2.48317e-13	5.09164e-13	1.03272e-13	5.51086e-14	6.16632e-14	7.21717e-14	7.30093e-14	1.19061e-13	4.36738e-13	1.07642e-13	1.9331e-13	1.03659e-13	1.22006e-13	1.54412e-13	1.86068e-13	1.32153e-13	1.54891e-13	6.30248e-14	6.48111e-14	1.03963e-13	7.82926e-14	3.47533e-14	5.43422e-14	2.25704e-13	2.22097e-13	1.81915e-13
	3.13687e-13	2.84122e-13	4.11091e-13	1.42969e-13	6.96383e-14	1.10481e-13	1.20009e-13	9.63691e-14	5.27232e-14	8.15718e-14	4.58496e-13	2.80253e-13	8.19002e-14	8.40065e-14	1.86158e-13	3.91581e-13	9.26763e-14	1.06596e-13	1.06929e-13	2.45475e-13	2.87833e-13	5.28912e-14	2.21514e-14	1.76537e-13	4.08057e-13	1.2478e-13	1.16673e-13	2.41692e-13	6.73025e-14	5.64481e-14	1.64855e-13	3.59932e-13	2.25078e-13	7.92375e-14	1.07922e-13	1.0438e-13	2.80848e-13	3.6423e-13	4.2157e-13	1.94056e-13	1.64781e-13	1.40541e-13	1.51878e-13	4.57886e-14	3.47524e-14	3.77738e-14	2.94675e-13	1.07001e-13	3.36897e-13
	4.00739e-13	2.51494e-13	3.99278e-13	2.46268e-13	7.51023e-14	2.53763e-13	1.30436e-13	5.14307e-14	2.97653e-14	4.29501e-14	4.95427e-13	3.49614e-13	1.79273e-13	2.56967e-13	1.38763e-13	1.43124e-13	2.61925e-13	1.21226e-13	1.65925e-13	3.60706e-13	1.75565e-13	3.7878e-14	2.24741e-14	1.15768e-13	1.69255e-13	5.81594e-14	5.90658e-14	9.16856e-14	8.62903e-14	6.44566e-14	5.16766e-14	8.09216e-14	1.59286e-13	8.22172e-14	2.40175e-13	4.60533e-13	2.29242e-13	3.66457e-13	1.2202e-12	2.90066e-13	2.23208e-13	2.23209e-13	1.5776e-13	5.09722e-14	3.80924e-14	4.29867e-14	2.34933e-13	1.41562e-13	1.03657e-13
	1.97826e-13	3.07109e-13	1.56921e-13	8.18624e-14	2.14072e-13	5.68826e-13	3.04441e-13	4.59169e-14	3.21763e-14	6.70919e-14	1.33478e-13	1.53531e-13	1.70764e-13	1.30227e-13	1.81342e-13	3.358e-13	1.40807e-13	1.51964e-13	1.2011e-13	3.02604e-13	1.57447e-13	5.14965e-14	4.00051e-14	7.37149e-14	1.14064e-13	9.29125e-14	8.49883e-14	1.27873e-13	9.08021e-14	1.05313e-13	8.48924e-14	5.16966e-14	5.39042e-14	1.3111e-13	1.0678e-13	1.64273e-13	6.17117e-14	1.5286e-13	5.64289e-13	1.05926e-13	2.19468e-13	3.95222e-13	2.36255e-13	7.3288e-14	4.73675e-14	7.04519e-14	1.54763e-13	1.35972e-13	1.55382e-13
	3.0338e-13	4.49229e-13	9.57689e-14	9.33327e-14	3.61739e-13	4.3987e-13	4.37334e-13	1.01543e-13	5.82448e-14	7.68477e-14	2.08732e-13	2.49482e-13	5.15638e-13	2.05854e-13	1.14482e-13	1.77429e-13	1.97882e-13	1.64838e-13	7.4317e-14	1.389e-13	1.06784e-13	2.37194e-13	2.20923e-13	2.30697e-13	5.53203e-14	1.68428e-13	1.32938e-13	1.81971e-13	1.24608e-13	1.48995e-13	4.75647e-13	1.22003e-13	3.03511e-14	9.86831e-14	1.02861e-13	3.23625e-13	1.39942e-13	1.74179e-13	6.09865e-13	2.54888e-13	1.69398e-13	3.2717e-13	1.63464e-13	1.87231e-13	9.0878e-14	5.65711e-14	1.52407e-13	1.79382e-13	2.25829e-13
	3.62255e-13	3.78945e-13	2.48852e-13	1.79984e-13	1.37987e-13	4.78331e-14	7.21333e-14	1.7e-13	7.60771e-14	3.18038e-14	7.1326e-14	3.34373e-13	5.57762e-13	2.67723e-13	1.43303e-13	2.5648e-13	1.58146e-13	1.95537e-13	4.96156e-14	3.99742e-14	7.67001e-14	1.69867e-13	7.75584e-13	2.08348e-13	2.56952e-13	1.75302e-13	1.20812e-13	2.26323e-13	1.21515e-13	9.62495e-14	2.43799e-13	2.31695e-13	1.24569e-13	4.97137e-14	9.37874e-14	3.50333e-13	2.02836e-13	2.63969e-13	4.92955e-13	6.72533e-13	3.87168e-13	2.1341e-13	2.07626e-13	4.21505e-13	2.24901e-13	1.25683e-13	1.40958e-13	1.7218e-13	4.4458e-13
	3.05375e-13	1.78282e-13	2.26055e-13	1.09672e-13	5.56358e-14	6.35314e-14	1.67184e-13	2.94799e-13	6.13088e-13	1.12145e-13	4.09575e-14	2.30025e-13	4.84328e-13	3.52035e-13	1.55081e-13	2.17222e-13	2.53437e-13	1.70752e-13	5.45762e-14	5.49893e-14	1.35431e-13	1.04322e-13	7.98612e-13	3.47421e-13	2.3174e-13	1.39746e-13	2.8089e-13	1.3054e-13	6.23278e-14	3.92376e-14	5.43395e-14	1.19901e-13	4.27344e-14	2.9474e-14	6.44953e-14	2.49406e-13	2.84111e-13	5.68482e-13	5.00461e-13	4.68214e-13	1.84115e-13	1.00467e-13	1.27787e-13	1.86568e-13	1.50133e-13	1.44773e-13	1.59085e-13	1.74788e-13	8.55759e-13
	1.8114e-13	7.7619e-14	1.0701e-13	1.21818e-13	3.63195e-13	6.67887e-13	2.29276e-13	1.00049e-13	2.98704e-13	5.90731e-13	1.73373e-13	4.1597e-13	6.03027e-13	1.75584e-13	1.58481e-13	3.03777e-13	3.42451e-13	1.8025e-13	8.59667e-14	7.84786e-14	1.08572e-13	9.08972e-14	2.18876e-13	1.58773e-13	2.68448e-13	3.41015e-13	3.18897e-13	9.60659e-14	1.24058e-13	2.76418e-14	3.1551e-14	3.46733e-14	3.78106e-14	3.99145e-14	4.62291e-14	1.07326e-13	1.43806e-13	1.1515e-12	2.66603e-13	1.92374e-13	1.62949e-13	1.37258e-13	1.10076e-13	1.14105e-13	2.89975e-13	1.79227e-13	2.0167e-13	1.52726e-13	8.63761e-13
	2.22638e-13	1.22565e-13	9.74577e-14	1.89208e-13	8.988e-14	1.13733e-13	1.31642e-13	5.5593e-14	9.36456e-14	2.49717e-13	1.55363e-13	2.43774e-13	3.78883e-13	2.51309e-13	1.16469e-13	2.4499e-13	4.32623e-13	7.05029e-13	1.19572e-13	6.38707e-14	1.53663e-13	1.28802e-13	1.26855e-13	1.50758e-13	1.3518e-13	7.73839e-14	7.83244e-14	7.94253e-14	6.70961e-14	3.17794e-14	3.29412e-14	4.60741e-14	4.76211e-14	2.93854e-14	3.83364e-14	1.12228e-13	1.90531e-13	1.31211e-13	1.72083e-13	2.30585e-13	1.34126e-13	1.16574e-13	1.19244e-13	6.39278e-14	5.72662e-14	8.53829e-14	2.37909e-13	1.85064e-13	3.89256e-13
	2.44569e-13	2.50437e-13	1.5253e-13	1.78455e-13	1.2463e-13	1.66783e-13	1.52166e-13	5.57948e-14	4.25046e-14	7.33083e-14	8.09439e-14	1.75698e-13	1.65621e-13	8.14862e-14	4.98065e-14	1.58015e-13	1.06939e-13	7.94813e-14	3.71948e-14	5.41131e-14	1.06038e-13	6.94252e-14	1.23818e-13	2.01774e-13	1.44811e-13	5.53161e-14	8.00126e-14	9.86016e-14	9.87225e-14	5.72505e-14	5.13625e-14	5.41441e-14	4.22324e-14	5.72356e-14	1.30807e-13	7.14944e-14	1.63174e-13	1.21606e-13	2.86853e-13	3.60199e-13	5.7676e-13	3.42328e-13	1.00299e-13	1.0803e-13	5.75895e-14	1.00315e-13	2.58423e-13	3.36412e-13	3.15254e-13
	3.59517e-13	4.59916e-13	4.3071e-13	1.09837e-13	2.41487e-13	2.12109e-13	7.69526e-14	1.28824e-13	9.47421e-14	9.16173e-14	7.27988e-14	1.36469e-13	1.91938e-13	3.65821e-14	7.58853e-14	7.68266e-14	5.77711e-14	7.30513e-14	7.44371e-14	9.16769e-14	4.20308e-14	3.60298e-14	1.25043e-13	5.65155e-13	1.10917e-13	7.0722e-14	6.05777e-14	8.05832e-14	9.90083e-14	1.87007e-13	9.42312e-14	4.61656e-14	6.47612e-14	4.71889e-14	3.34156e-13	1.37169e-13	9.40165e-14	6.11885e-14	1.87994e-13	1.48345e-13	1.66027e-13	3.40215e-13	1.11151e-13	3.6971e-14	6.07381e-14	1.70546e-13	2.92302e-13	1.69279e-13	1.99497e-13
	2.19109e-13	3.51665e-13	2.75306e-13	1.10724e-13	4.57017e-13	2.91407e-13	1.2826e-13	1.73187e-13	1.86904e-13	1.83857e-13	1.10813e-13	9.39812e-14	1.56519e-13	3.20339e-14	2.93476e-14	5.93758e-14	6.78162e-14	2.99202e-13	4.44594e-14	1.21494e-13	4.1308e-14	5.17841e-14	2.08755e-13	3.81086e-13	2.19844e-13	9.11349e-14	6.25288e-14	7.3343e-14	1.22458e-13	1.00532e-13	5.70109e-14	3.53939e-14	7.24855e-14	4.68108e-14	3.39093e-13	7.64864e-14	1.13017e-13	1.31666e-13	3.86241e-13	2.88577e-13	3.18451e-13	8.87147e-14	8.95449e-14	4.86283e-14	5.17268e-14	1.14846e-13	1.76404e-13	1.7658e-13	3.83558e-13
	3.09328e-13	1.7627e-13	1.23715e-13	2.45711e-13	2.67416e-13	5.27954e-13	2.12952e-13	1.30731e-13	1.98941e-13	1.68373e-13	8.99448e-14	2.27915e-13	8.8287e-14	2.71756e-14	2.44526e-14	5.79106e-14	6.74582e-14	9.67534e-14	8.50132e-14	1.31457e-13	1.14822e-13	1.72634e-13	2.35423e-13	2.16634e-13	2.02413e-13	1.61992e-13	2.2475e-13	1.40177e-13	1.09492e-13	6.03681e-14	4.01587e-14	4.67118e-14	7.36578e-14	1.06929e-13	2.09333e-13	6.84691e-14	1.90365e-13	1.11218e-13	2.73329e-13	2.55055e-13	9.3897e-14	6.06894e-14	4.83836e-14	5.86775e-14	6.47168e-14	3.92658e-13	1.4636e-13	9.24231e-14	3.05496e-13
	2.89659e-13	1.43599e-13	1.41911e-13	4.9116e-13	2.86068e-13	3.43672e-13	1.10798e-13	1.1802e-13	1.32813e-13	1.27074e-13	8.55795e-14	1.38381e-13	9.41526e-14	2.88787e-14	5.70889e-14	8.50824e-14	2.03816e-13	2.97527e-13	9.99212e-14	5.26207e-14	9.93581e-14	3.26596e-13	2.14477e-13	2.18234e-13	8.05421e-14	1.36107e-13	2.4238e-13	1.56834e-13	4.12586e-13	1.85071e-13	7.50907e-14	1.23341e-13	1.3877e-13	1.69237e-13	2.13301e-13	2.0015e-13	9.19698e-14	3.87512e-14	1.0615e-13	6.86752e-14	6.37221e-14	1.20447e-13	1.67223e-13	8.70694e-14	9.04964e-14	1.57529e-13	3.95713e-14	4.50669e-14	1.21987e-13
	3.6262e-13	3.26682e-13	3.53047e-13	1.62175e-13	2.2597e-13	2.22618e-13	6.60064e-14	1.09356e-13	1.36413e-13	7.85424e-14	4.59619e-14	7.68601e-14	7.54507e-14	4.93632e-14	4.25665e-14	6.61401e-14	6.84693e-14	1.97123e-13	1.35212e-13	7.34284e-14	5.72833e-14	9.77649e-14	2.11052e-13	9.47648e-14	6.02978e-14	2.23832e-13	1.35257e-13	8.65243e-14	1.14698e-13	6.5232e-14	1.72032e-13	1.83827e-13	1.57857e-13	4.4393e-13	5.42606e-13	1.91747e-13	5.74787e-14	3.37565e-14	7.54055e-14	1.89543e-13	1.67805e-13	8.39597e-14	1.20119e-13	8.32384e-14	1.05849e-13	3.12931e-13	9.05163e-14	1.41869e-13	6.19789e-14
	2.40793e-13	4.46066e-13	1.1918e-13	1.55603e-13	1.22206e-13	7.94525e-14	5.13288e-14	4.02856e-14	9.5616e-14	6.97222e-14	1.19001e-13	1.91572e-13	9.01029e-14	5.46196e-14	4.60325e-14	8.1242e-14	9.48719e-14	1.27435e-13	1.76809e-13	1.32038e-13	6.69291e-14	6.92696e-14	7.93664e-14	1.92249e-13	1.08296e-13	1.79459e-13	1.72676e-13	2.29662e-13	2.54507e-13	8.59668e-14	2.32871e-13	3.59668e-13	3.35282e-13	5.97299e-13	5.41961e-13	2.50718e-13	1.22192e-13	5.31545e-14	9.6259e-14	1.21653e-13	2.6997e-13	2.00216e-13	1.27455e-13	6.04243e-14	8.39017e-14	7.53009e-14	1.86021e-13	3.52304e-13	1.78374e-13
	1.24748e-13	4.69705e-13	1.03229e-13	2.02497e-13	1.95058e-13	1.23316e-13	5.59503e-14	6.04201e-14	4.94387e-14	1.52423e-13	2.01556e-13	1.45838e-13	1.95074e-13	1.03339e-13	7.02793e-14	2.40018e-13	6.72389e-14	6.92951e-14	1.36268e-13	1.1149e-13	9.15736e-14	1.63735e-13	6.93637e-14	1.41006e-13	9.61359e-14	6.92658e-14	6.97174e-14	3.86768e-13	4.29981e-13	1.55722e-13	9.3143e-14	2.24619e-13	2.24163e-13	1.08034e-13	2.85811e-13	2.09926e-13	8.2479e-14	9.63024e-14	1.95837e-13	2.04608e-13	5.74519e-14	9.53687e-14	8.86847e-14	7.98702e-14	4.29716e-14	5.92927e-14	1.73221e-13	1.9602e-13	1.18927e-13
	1.57256e-13	7.60623e-14	4.26158e-14	6.38833e-14	4.99678e-14	3.53521e-14	3.4877e-14	5.50152e-14	4.27826e-14	7.26108e-14	1.02467e-13	1.75143e-13	1.69816e-13	3.82374e-13	4.97047e-13	1.32333e-13	7.38707e-14	5.27851e-14	1.88279e-13	8.79417e-14	1.18979e-13	5.36743e-14	7.32145e-14	8.27762e-14	1.70532e-13	9.97795e-14	4.54726e-14	1.11347e-13	9.32474e-14	1.61401e-13	5.69061e-14	7.22276e-14	1.32436e-13	1.07668e-13	2.54346e-13	1.81223e-13	1.63123e-13	3.24004e-13	3.967e-13	4.78895e-13	5.16391e-14	5.42023e-14	4.7857e-14	1.16328e-13	9.47179e-14	1.68675e-13	1.76662e-13	1.02419e-13	2.86075e-13
	2.19721e-13	3.22337e-14	3.75639e-14	6.08125e-14	1.16644e-13	6.17702e-14	2.87677e-13	9.03166e-14	5.23324e-14	1.63209e-13	3.17171e-13	2.23503e-13	1.19308e-13	4.10599e-13	1.36044e-13	7.53476e-14	1.24423e-13	1.22948e-13	2.92449e-13	7.77669e-14	8.34936e-14	9.3204e-14	3.97739e-13	3.75292e-13	3.22328e-13	3.53401e-13	2.47632e-13	2.08271e-13	7.43473e-14	1.05723e-13	6.9454e-14	9.70699e-14	5.24858e-13	1.34098e-13	2.82336e-13	2.35568e-13	1.89763e-13	4.5701e-13	1.40824e-13	2.28159e-13	9.46045e-14	1.19999e-13	1.76561e-13	1.38616e-13	2.24421e-13	1.2151e-13	1.29026e-13	1.62863e-13	5.26071e-13
	1.40552e-13	4.82706e-14	2.86205e-14	5.80974e-14	1.4936e-13	6.33043e-14	1.08745e-13	2.55166e-13	5.80513e-14	1.25316e-13	2.30367e-13	7.30236e-14	1.35016e-13	2.15943e-13	1.17522e-13	8.09304e-14	6.55866e-14	2.08606e-13	2.71458e-13	2.06075e-13	1.58897e-13	1.81273e-13	2.11618e-13	1.09671e-13	1.26139e-13	1.42035e-13	2.23036e-13	1.20057e-13	1.17499e-13	5.62741e-14	4.75646e-14	3.43302e-13	4.23322e-13	2.96237e-13	1.97181e-13	1.74033e-13	1.07086e-13	2.22025e-13	1.46553e-13	2.28334e-13	1.37451e-13	4.505e-13	7.68413e-13	9.39161e-13	3.12386e-13	3.02402e-13	2.17927e-13	8.00016e-14	3.15303e-13
	1.68393e-13	1.28669e-13	4.37436e-14	5.1114e-14	2.46112e-13	2.56712e-13	3.23121e-13	1.87501e-13	6.70862e-14	1.27395e-13	1.27979e-13	9.87438e-14	1.3279e-13	3.13679e-13	2.45841e-13	1.98271e-13	2.82897e-13	9.23188e-14	5.54742e-14	3.62745e-13	5.92673e-13	3.9105e-13	1.6971e-13	1.05308e-13	4.69979e-14	1.37902e-13	1.72582e-13	1.14988e-13	2.10514e-13	6.43711e-14	9.59654e-14	2.91731e-13	1.75947e-13	2.88335e-13	3.79633e-13	9.31198e-14	1.12896e-13	2.09721e-13	2.0744e-13	3.03491e-13	1.38667e-13	2.26738e-13	1.28225e-13	3.77416e-13	2.48729e-13	3.00405e-13	4.82381e-14	2.56066e-14	8.09065e-14
	2.85163e-13	1.18616e-13	9.2265e-14	3.52258e-13	1.89085e-13	2.22381e-13	2.09437e-13	1.18658e-13	1.11587e-13	1.96849e-13	1.012e-13	1.46169e-13	1.01212e-13	8.62499e-14	3.24034e-13	2.02251e-13	2.87164e-13	1.04747e-13	7.5876e-14	9.54814e-14	5.19867e-14	9.01359e-14	5.9445e-14	5.41534e-14	4.2779e-14	4.84714e-14	5.71484e-14	1.37465e-13	1.80016e-13	1.52934e-13	2.75482e-13	2.39486e-13	2.08164e-13	1.84484e-13	6.5215e-13	2.50335e-13	1.72097e-13	2.66502e-13	5.59118e-13	1.13552e-13	5.48475e-14	8.29507e-14	6.5944e-14	2.32621e-13	1.58521e-13	2.02016e-13	5.97159e-14	6.25594e-14	1.2193e-13
	3.28525e-13	8.10474e-14	1.93898e-13	2.76199e-13	1.19335e-13	1.6841e-13	1.43607e-13	1.88526e-13	1.14448e-13	1.43394e-13	7.16626e-14	1.11074e-13	6.70048e-14	1.04115e-13	1.37195e-13	1.49307e-13	2.8642e-13	2.099e-13	2.35272e-13	1.3814e-13	7.73967e-14	1.92209e-13	2.79942e-13	5.22163e-14	3.78332e-14	3.8524e-14	1.19563e-13	2.40813e-13	2.37749e-13	2.68803e-13	3.75984e-13	2.57071e-13	9.25304e-14	9.59365e-14	2.05471e-13	3.1999e-13	1.87038e-13	2.23355e-13	5.56568e-13	3.99177e-13	1.86022e-13	5.92503e-13	2.78347e-13	1.8334e-13	2.30031e-13	8.84809e-14	2.96871e-14	5.78298e-14	2.29388e-13
	1.60743e-13	1.29136e-13	1.56773e-13	1.04767e-13	8.91797e-14	1.14434e-13	1.12033e-13	2.30366e-13	1.061e-13	9.08481e-14	2.11964e-13	2.18381e-13	1.92995e-13	1.35986e-13	1.13955e-13	2.46717e-13	3.40007e-13	2.12971e-13	2.63019e-13	8.73419e-14	1.99121e-13	2.97317e-13	3.92335e-13	1.43845e-13	5.211e-14	8.17218e-14	4.56498e-13	1.31907e-13	1.53997e-13	3.78627e-13	3.71006e-13	1.52827e-13	2.51907e-13	1.29354e-13	5.40396e-14	1.47176e-13	1.22626e-13	1.18393e-13	2.53207e-13	4.00901e-13	1.9161e-13	7.15481e-13	1.10682e-13	2.39134e-13	3.00474e-13	2.45245e-13	7.06259e-14	5.18209e-14	4.47052e-14
	1.51677e-13	2.57664e-13	1.65706e-13	2.78003e-13	2.03128e-13	1.92898e-13	1.28859e-13	1.88832e-13	1.34147e-13	9.93868e-14	3.51097e-13	2.61014e-13	9.79439e-14	1.47873e-13	2.4396e-13	1.25926e-13	1.42104e-13	2.47422e-13	1.38013e-13	8.242e-14	1.12368e-13	5.94176e-13	3.80998e-13	4.71033e-14	4.17315e-14	1.99099e-13	3.9333e-13	2.21856e-13	1.08875e-13	3.57333e-13	4.13177e-13	1.39216e-13	2.71088e-13	3.08532e-13	7.1152e-14	3.32273e-13	1.80013e-13	6.70304e-14	3.28102e-13	1.34622e-13	2.35748e-13	3.94092e-13	2.41007e-13	1.46911e-13	1.83381e-13	1.30247e-13	1.22819e-13	1.12528e-13	5.55536e-14
	1.0109e-13	3.36455e-13	2.79565e-13	6.19213e-13	1.04768e-13	1.5023e-13	1.5966e-13	9.99441e-14	9.23209e-14	1.12011e-13	1.87549e-13	7.25287e-14	7.31744e-14	1.22722e-13	1.75636e-13	5.96729e-14	5.35656e-14	1.17595e-13	1.2588e-13	9.14656e-14	9.01409e-14	7.52424e-13	2.00226e-13	4.70619e-14	5.15526e-14	7.06413e-14	3.23736e-13	1.78654e-13	1.07704e-13	1.5866e-13	6.74515e-13	1.29919e-13	1.68516e-13	1.30337e-13	1.1015e-13	4.16339e-13	8.11434e-13	1.47911e-13	2.37301e-13	1.40819e-13	1.39931e-13	3.14156e-13	2.81968e-13	2.17634e-13	1.17178e-13	1.21787e-13	9.61069e-14	6.13427e-14	4.93612e-14
	1.13053e-13	6.00882e-13	9.02613e-13	4.56686e-13	1.62207e-13	2.08188e-13	1.92486e-13	6.26939e-14	8.15639e-14	1.16773e-13	8.11426e-14	2.9512e-14	5.08801e-14	1.40131e-13	1.67116e-13	4.75791e-14	3.4037e-14	6.68033e-14	7.6407e-14	1.50981e-13	6.70895e-14	7.06398e-13	2.88431e-13	1.20965e-13	6.92715e-14	7.70087e-14	5.33703e-13	3.68698e-13	1.7268e-13	1.03537e-13	7.6134e-13	1.14671e-13	2.06786e-13	9.77845e-14	1.11084e-13	2.49247e-13	7.15882e-13	9.41286e-14	2.20913e-13	1.59626e-13	2.69922e-13	2.80531e-13	7.64144e-14	7.54673e-14	1.9853e-13	1.15187e-13	2.70868e-13	8.96122e-14	2.09458e-13
	8.9252e-14	1.29341e-13	3.99595e-13	1.12557e-12	4.61507e-13	2.39792e-13	1.1592e-13	1.07057e-13	3.32452e-13	1.26124e-13	4.36077e-14	3.42878e-14	5.62925e-14	1.78838e-13	1.79588e-13	4.99121e-14	2.63326e-14	4.62185e-14	4.25215e-14	1.22264e-13	8.37109e-14	2.98602e-13	1.08098e-13	1.30807e-13	8.73933e-14	8.84886e-14	1.91434e-13	3.30003e-13	1.90971e-13	9.52208e-14	1.75509e-13	1.44309e-13	2.12636e-13	1.22954e-13	1.45169e-13	2.17803e-13	1.38759e-13	5.13749e-14	2.35877e-13	7.98364e-13	2.57342e-13	1.08628e-13	8.70941e-14	5.67766e-14	1.89095e-13	1.21819e-13	6.72066e-14	2.11769e-13	2.78216e-13
	1.14804e-13	1.32559e-13	7.53535e-13	3.25691e-13	3.38397e-13	1.52918e-13	2.80741e-13	4.71176e-13	2.32626e-13	1.37165e-13	6.94935e-14	6.54643e-14	1.18903e-13	1.87646e-13	1.4389e-13	2.31394e-14	2.36358e-14	4.52619e-14	5.60187e-14	1.57518e-13	1.90051e-13	2.68185e-13	2.13238e-13	1.43909e-13	1.11835e-13	1.08869e-13	8.73025e-14	1.4328e-13	6.9516e-13	8.84698e-14	2.26775e-13	2.09713e-13	1.53799e-13	3.06659e-13	1.79445e-13	1.84506e-13	4.19688e-13	1.27681e-13	4.78485e-13	1.5565e-13	1.92129e-13	9.03895e-14	2.39154e-13	3.34999e-13	1.80956e-13	1.62257e-13	2.41303e-13	3.17287e-13	1.58131e-13
	2.15672e-13	1.69557e-13	2.36346e-13	3.05644e-13	3.07673e-13	2.31624e-13	3.14073e-13	2.3118e-13	9.5978e-14	1.39585e-13	1.12632e-13	1.05051e-13	1.76107e-13	1.469e-13	4.93806e-14	1.881e-14	2.70995e-14	9.42349e-14	2.05207e-13	2.36265e-13	2.95723e-13	1.59848e-13	1.01236e-13	2.83039e-13	1.55888e-13	1.23025e-13	1.25393e-13	7.37303e-14	2.25414e-13	9.82521e-14	2.1808e-13	2.6105e-13	1.55144e-13	3.25049e-13	1.84753e-13	1.39529e-13	1.57956e-13	1.65781e-13	2.15112e-13	1.5803e-13	2.59981e-13	1.65027e-13	1.6395e-13	2.26724e-13	2.21237e-13	8.83296e-14	2.76164e-13	1.18512e-13	2.86549e-13
	3.24438e-13	4.08682e-13	2.61491e-13	1.37984e-13	2.0334e-13	1.99154e-13	2.13927e-13	1.40533e-13	8.06182e-14	1.39408e-13	2.6174e-13	3.61244e-13	5.76681e-13	3.54327e-13	7.79173e-14	5.35011e-14	4.36912e-14	6.87729e-14	1.42873e-13	1.31214e-13	3.83405e-13	2.17695e-13	2.74441e-13	6.26174e-13	1.89756e-13	9.29772e-14	1.88496e-13	3.11352e-13	1.86432e-13	5.63207e-14	1.34382e-13	2.3442e-13	8.89991e-14	2.50396e-13	3.40816e-13	1.57927e-13	1.37227e-13	3.82594e-13	2.4218e-13	1.93869e-13	2.9418e-13	1.87189e-13	1.31093e-13	1.25951e-13	2.55022e-13	1.53473e-13	2.28303e-13	9.93174e-14	1.74935e-13
	4.14929e-13	1.48769e-13	6.35317e-14	4.81635e-14	9.65212e-14	1.44922e-13	1.13918e-13	1.45166e-13	1.72418e-13	1.27713e-13	1.35888e-13	2.74544e-13	2.90008e-13	1.34775e-13	1.05378e-13	1.0809e-13	1.00474e-13	1.10904e-13	1.34742e-13	8.24762e-14	5.44698e-14	1.03892e-13	2.09843e-13	2.91885e-13	2.51689e-13	1.68853e-13	7.88243e-14	2.60565e-13	7.84593e-14	6.45313e-14	1.09425e-13	3.11286e-13	2.46351e-13	2.96755e-13	3.30429e-13	1.33498e-13	1.32526e-13	1.89552e-13	1.55651e-13	8.3189e-14	1.14914e-13	8.09762e-14	1.80444e-13	1.13193e-13	3.29851e-13	1.82989e-13	1.73977e-13	1.1608e-13	1.93353e-13
	2.34617e-13	1.30071e-13	6.00832e-14	1.52792e-13	2.53817e-13	1.93445e-13	1.7572e-13	1.45012e-13	2.10389e-13	1.21359e-13	5.56602e-14	8.45532e-14	9.86544e-14	1.25604e-13	1.72248e-13	9.0382e-14	6.79117e-14	4.58544e-14	1.00685e-13	7.68001e-14	7.81849e-14	7.2736e-14	2.26993e-13	1.1149e-12	1.4451e-13	5.31448e-14	9.57671e-14	2.06234e-13	1.69213e-13	7.85524e-14	1.84664e-13	3.86337e-13	4.67067e-13	5.23845e-13	3.34768e-13	2.30352e-13	2.06516e-13	8.97099e-14	1.41935e-13	7.14437e-14	1.00506e-13	1.1831e-13	2.00261e-13	1.80092e-13	1.1534e-13	9.36496e-14	4.00779e-14	7.52123e-14	1.45693e-13
	2.06086e-13	1.74597e-13	1.0444e-13	5.11683e-13	2.56587e-13	4.5205e-14	8.33728e-14	1.20198e-13	1.07908e-13	2.22516e-13	1.47093e-13	3.24622e-13	1.25687e-13	6.6413e-14	1.34821e-13	1.23016e-13	4.48832e-14	3.78569e-14	6.52069e-14	1.55087e-13	1.95896e-13	1.02239e-13	2.88042e-13	3.87853e-13	8.48329e-14	8.17758e-14	7.32244e-14	2.57963e-13	2.09111e-13	2.39574e-13	3.4611e-13	2.44118e-13	4.53798e-13	2.29792e-13	1.63931e-13	1.09492e-13	5.56778e-14	5.61015e-14	7.501e-14	6.16975e-14	2.95395e-13	5.81653e-13	2.25364e-13	2.95572e-13	1.74536e-13	9.78225e-14	4.93805e-14	6.46922e-14	1.25823e-13
	3.31373e-13	4.2433e-13	1.74179e-13	1.48071e-13	1.97438e-13	7.55406e-14	9.17609e-14	1.67207e-13	2.98882e-13	4.65965e-13	1.85704e-13	1.92475e-13	2.31029e-13	1.11844e-13	1.02783e-13	1.74051e-13	4.9747e-14	5.16685e-14	1.16237e-13	1.88503e-13	2.67931e-13	2.37638e-13	5.25452e-13	2.30898e-13	1.20038e-13	1.0174e-13	1.6963e-13	1.94437e-13	1.23344e-13	2.47965e-13	3.2171e-13	1.75109e-13	1.31305e-13	1.23247e-13	9.77505e-14	6.55795e-14	5.4007e-14	6.90287e-14	6.13487e-14	1.78433e-13	1.81255e-13	3.17721e-13	3.72666e-13	2.61939e-13	1.99105e-13	2.77619e-13	1.07095e-13	2.46088e-13	2.68291e-13
	2.34531e-13	2.45266e-13	1.73889e-13	1.16548e-13	2.67726e-13	2.96645e-13	5.59359e-13	2.35958e-13	4.27715e-13	7.40215e-13	6.06275e-13	1.47436e-13	1.89019e-13	2.1242e-13	2.50797e-13	2.16262e-13	7.26281e-14	7.01469e-14	7.41063e-14	6.77655e-14	1.88591e-13	2.34507e-13	1.84016e-13	1.45952e-13	9.8894e-14	7.89028e-14	1.14529e-13	3.67329e-13	1.33419e-13	9.47851e-14	2.38462e-13	1.80081e-13	5.88248e-14	1.89234e-13	1.6973e-13	9.85368e-14	1.21136e-13	4.79614e-14	5.03829e-14	2.04497e-13	1.71146e-13	1.21882e-13	1.16176e-13	7.68589e-14	1.70626e-13	2.89703e-13	1.52373e-13	3.14426e-13	7.40936e-13
Panel c	B_E map
Pixel B values							3.55382	8.72343	10.5565	5.52204	2.5784								9.35589	10.6661	5.2156	2.49731	10.5035	13.5244	10.4044	7.99617	11.011	10.7763	11.283	7.16703	3.02597	2.74505			4.79882	3.93377	7.20382	8.56265	7.58992	6.43915	7.01309	7.2705	6.91746	6.04648	5.58477	7.46272	11.9091	12.5813	10.3502
						7.83752	10.976	12.1374	12.889	10.8304	9.31748	8.71885	7.83365	2.07453					11.1093	9.71227	9.39767	11.1973	10.8405	9.43894	10.2527	12.9094	11.466	10.4276	11.2813	8.32258	6.14662	9.40744	3.06783	6.34386	11.2468	7.07287	11.1488	9.90341	8.18054	5.79235	6.7637	6.7847	7.50114	7.29062	6.25951	7.00939	7.51274	7.58159	8.39746
			10.484	8.19707	3.50766	9.15339	10.1385	9.30655	9.51507	10.2107	9.42664	10.1879	11.5252	10.4067	4.45683	1.6588		2.76839	9.23097	9.20932	9.83996	9.87792	7.40803	9.08492	11.0181	11.3963	9.86602	8.38366	9.07337	7.14329	8.34303	10.6909	5.90929	3.60762	4.46703	3.23532	6.46639	8.79435	6.01511	5.14793	6.8548	5.55662	5.37808	4.90762	5.63578	5.2579	5.11192	5.50256	6.23475
			5.24336	10.6389	9.20929	9.15882	7.95635	9.54069	9.67762	8.17456	9.0742	7.20104	10.1881	16.0027	13.9179	9.24161	3.05504	3.47194	7.26543	8.15343	8.67394	8.51905	5.16489	9.89728	10.1623	8.2688	6.10826	9.14158	6.48339	8.14394	8.53279	6.70215	6.3446	7.2475	4.60536	3.20443	3.41222	7.27023	6.48485	6.92707	6.35191	4.02539	4.24708	5.62402	6.85721	7.18086	5.53069	4.28019	4.58597
		6.18798	8.34715	13.0953	12.1031	9.51041	7.0925	8.51664	7.47968	6.71182	7.19665	8.28501	9.37988	13.0071	14.0411	13.0775	8.09468	7.53283	8.26019	8.68103	8.04283	8.12441	5.02378	9.52333	7.85431	6.99945	6.21533	8.29556	7.73719	6.23338	8.15751	5.60821	5.51765	7.61974	6.38902	4.97077	4.45239	8.86036	9.61305	8.02899	6.93835	7.08233	5.0464	5.73824	6.23552	5.2897	5.45005	5.24625	5.31951
	4.67175	12.4263	11.379	11.12	7.91133	6.80235	7.60634	7.86996	4.80659	4.32947	5.94504	7.09495	9.66737	10.0397	12.0488	9.61361	8.42824	6.84599	8.32666	9.02566	8.11374	7.81991	7.52675	7.62691	5.21336	6.55603	6.52934	6.43181	6.90584	5.45706	6.31548	4.78806	4.10576	5.96388	8.09198	6.39852	8.40139	12.7012	9.2166	6.48646	6.23804	7.13709	6.74842	6.01342	7.15623	6.37811	6.70216	7.44433	6.03743
	4.65244	10.4711	9.48109	7.10245	5.36952	5.40345	4.44335	4.97361	3.94139	4.19351	5.20577	7.1141	9.87781	9.92517	7.40032	6.75712	7.3285	7.22294	5.79212	6.12675	5.28452	5.34227	5.93257	5.59555	6.74185	5.86709	7.72327	8.02452	7.11199	6.20465	4.62349	3.13819	3.55527	7.17112	7.39036	5.70964	6.20872	7.22027	7.25232	5.19564	5.69803	7.52512	7.79074	4.87776	7.49498	7.6015	5.17073	6.33004	5.62755
	9.7012	7.96528	6.57994	4.24264	3.28135	4.56403	3.38249	5.12071	4.62158	4.49351	4.97259	6.05925	8.14653	7.78235	7.86727	8.87096	8.41231	7.56515	5.45292	5.84755	6.33441	6.36011	5.874	7.21723	13.8446	13.5098	10.5189	6.43061	6.96321	9.78806	5.87376	3.57017	5.30391	9.96427	6.10226	3.49045	3.9503	2.97023	5.7573	5.17099	5.41996	6.27692	6.34216	6.94924	6.66107	5.55336	4.95295	5.62592	5.38068
	7.77565	7.5461	6.51051	3.62062	2.82927	2.4112	3.02857	5.19138	5.12124	5.11598	5.24827	6.03645	8.30479	6.83698	6.35544	7.26176	8.92535	6.709	5.69274	6.0848	8.95554	8.39327	7.53373	6.34748	9.85013	8.6176	5.96531	5.92301	6.09197	7.27597	6.21069	6.36495	7.33684	8.28306	2.88677	3.24556	4.54084	3.63749	6.48866	4.30687	5.17815	5.67855	5.3105	6.30113	5.53443	3.89461	4.98248	5.33278	5.74264
	8.27061	10.0417	8.989	5.98235	3.91609	2.80958	4.54701	5.77966	6.09203	5.42093	4.49767	7.22584	8.58451	7.96118	4.99038	5.75292	6.87703	6.15513	4.01014	3.54473	6.66145	9.80831	7.24585	4.81603	5.47714	6.71817	6.29799	6.1262	5.47113	5.40062	6.31553	6.78347	6.91661	7.66874	4.21783	1.90655	1.06629	1.78961	3.87456	4.01091	4.41789	5.01554	4.97079	6.89353	5.31068	4.13524	6.08606	4.19352	5.81521
	6.54919	6.79948	8.78629	6.96193	4.77117	1.88548	5.11914	6.47907	7.24009	4.58506	5.11196	5.52816	6.01064	6.58541	6.19838	6.53942	6.42048	4.21757	3.46833	3.39574	5.98133	10.2391	7.42014	4.63057	5.39445	7.32669	6.61155	6.44444	7.004	6.9694	5.16539	4.12592	9.07264	6.87826	5.43659	2.29856	1.84942	1.8206	3.71804	4.43128	6.08015	6.16371	5.78603	5.57021	4.74601	4.96956	6.14518	4.47653	6.26953
	6.15315	5.84169	7.23009	5.12987	4.31108	2.67875	3.34875	3.83251	4.01455	4.0999	4.48551	4.14613	5.91671	6.80418	7.32198	7.1144	6.25079	5.45716	4.88941	4.61642	4.75024	6.33549	8.17096	6.24939	7.4796	8.13346	6.62496	6.86633	6.05225	8.03565	4.44541	4.68056	8.42025	6.15561	5.88454	5.02685	3.58542	4.48436	5.13043	4.88404	3.5773	3.18841	5.06503	4.6913	5.29189	4.38948	4.01913	3.53898	5.22898
	5.46283	6.83866	5.7964	4.0703	4.46126	3.94331	3.43472	2.6027	1.27628	4.27197	3.59393	4.3854	5.77469	6.95587	8.39327	7.64425	7.78217	11.3954	11.0282	5.9108	2.97607	3.56261	5.93559	3.58655	5.38067	8.11329	5.7219	4.78508	5.47433	4.79789	3.74548	5.34383	6.58506	6.09601	5.01874	5.21565	4.22503	5.8695	5.66457	4.59878	4.35362	3.73477	3.64842	4.1532	4.45693	4.13337	4.585	4.00929	3.31198
	3.90954	3.78315	3.06126	3.79465	4.46045	4.85311	3.40217	4.51735	3.27994	4.51583	4.22759	3.64988	3.31569	4.73549	6.72765	8.03125	9.44635	16.5164	13.146	4.22354	2.48976	2.59688	4.31815	3.57402	3.83096	6.01484	4.52954	3.27583	3.42885	4.83485	5.189	4.41092	5.14313	3.7234	5.00336	4.33336	3.72469	6.03951	5.03981	5.48831	5.79162	5.2205	4.65972	4.84918	5.06606	4.97285	4.78116	2.41986	1.99423
	3.97933	4.5398	3.77706	3.13809	4.60493	4.64989	5.79037	5.80998	4.87718	3.8663	4.17378	4.69442	4.06159	4.09956	5.49322	6.34913	9.16156	11.0637	6.37415	2.7352	2.25738	3.54212	3.97804	3.86913	2.95556	4.7482	4.8745	1.96168	2.7732	3.26249	4.01189	4.35644	4.78897	4.57479	5.71922	6.04142	6.96762	10.2322	8.17024	5.0393	4.1418	6.50181	7.02936	4.15699	5.10272	4.20011	4.32857	1.92766	1.63835
	4.40093	4.66907	3.64858	4.20718	3.87167	4.5026	5.10749	4.218	4.55308	5.46889	3.29766	6.16974	6.09565	5.95113	6.40071	3.99934	7.17785	6.82828	5.36792	2.7473	2.48454	3.14522	4.8724	4.65698	4.6429	5.91618	4.57739	3.77975	3.16183	2.85005	4.3693	6.83572	5.87347	6.51963	5.12344	5.00713	7.26203	11.1935	6.99699	4.29755	4.23988	5.91452	6.35095	3.30994	7.15652	11.9461	5.29247	2.96982	1.8996
	4.7634	3.56255	3.22667	4.61275	4.11327	4.19882	4.23509	5.03887	4.83916	4.37571	5.65221	12.2528	8.04315	6.28279	4.62397	4.17572	4.65304	4.87223	5.7281	3.38852	3.59768	3.25057	3.46832	4.10956	4.52536	6.00306	3.64085	3.49443	5.19637	4.13485	4.36418	5.50562	5.71443	6.03757	5.25348	4.91006	5.53159	9.61796	7.16011	4.584	3.7034	4.02428	4.19461	5.02739	4.97666	8.27376	3.02499	2.87128	3.06989
	4.65725	4.65247	4.54678	4.32698	5.46768	5.26209	4.14056	4.56843	5.64881	6.92464	8.87517	7.33579	5.73773	5.72219	5.70267	4.99516	4.90498	2.58732	3.80986	3.72946	3.14978	3.95145	3.77834	3.44658	4.04422	6.31054	5.65135	2.48129	4.40959	5.07828	3.87746	4.05291	5.19622	6.71362	6.00496	6.19625	7.16464	9.11947	9.36077	6.37696	4.83975	4.38682	10.9978	10.3468	4.06288	4.65567	3.4692	3.35184	3.06029
	5.67011	6.28574	5.39835	5.69024	7.89906	8.73251	3.54556	3.30974	5.11121	6.91293	7.16135	3.21487	2.35249	7.64437	7.66117	5.65201	5.11553	4.42913	2.69011	2.81262	2.78989	3.50839	2.88605	3.09417	3.95836	4.03052	3.66378	2.8812	4.17856	5.12028	6.1847	4.56136	4.51244	5.67287	5.7956	6.95563	5.01674	6.43073	7.48113	4.8983	3.96322	7.76066	11.4217	7.50579	5.24861	5.22879	5.20685	4.30569	3.78163
	5.96456	4.30938	4.57636	6.54335	6.39447	6.1946	3.88811	4.51772	5.02145	6.02206	4.14501	3.97731	3.32362	8.38125	10.0822	8.2047	5.717	4.27053	4.99426	3.20118	3.58321	3.12025	2.74741	3.04065	3.05084	3.29143	4.0812	5.38947	4.60057	4.8406	4.85962	5.18639	4.11781	4.58796	4.94927	4.59939	4.12681	4.76016	4.1013	3.41049	5.38729	8.07977	8.55588	5.52085	4.09766	4.50859	5.63665	5.44648	4.34165
	3.34728	3.21277	3.19478	4.82591	6.00968	5.6703	5.77707	3.21278	3.43226	4.08805	4.56193	4.5984	4.42736	6.41345	8.19991	6.34693	5.09514	4.37703	4.90804	4.76167	5.45045	3.66306	5.26567	4.26478	3.24898	4.70232	4.93129	4.47536	4.44676	3.83157	3.92342	4.90097	4.3715	4.72163	4.9616	9.88041	10.7753	5.72361	6.09881	6.05321	4.71037	10.3916	11.7208	3.75719	4.38606	4.69541	4.5166	4.01519	4.45419
	2.36964	1.7043	2.2429	3.2819	5.28429	4.75254	5.65707	3.79446	4.19088	3.70348	3.99348	4.59182	4.74563	4.39091	5.72972	4.17158	6.16745	5.69076	5.7532	6.26397	5.68338	4.58019	5.4085	4.37489	3.97042	5.01868	2.36885	2.86061	2.77651	2.74174	3.75768	3.79323	4.58027	5.8569	8.03358	11.6573	11.0658	6.47049	6.58827	5.86264	6.90931	9.80525	8.16865	4.25754	5.58904	4.98593	3.68414	3.92385	3.88754
	5.0695	2.4712	1.76543	3.66947	3.5018	3.75954	3.80922	3.35049	2.87893	4.83759	3.31957	4.14097	4.70138	5.72997	5.40104	3.9502	5.25969	7.12589	9.51147	7.47253	3.8611	6.01097	5.9441	4.96779	4.56788	4.85326	2.89012	2.50338	2.95894	3.48465	3.9304	4.78492	5.81915	9.19739	11.1786	9.3364	6.16392	4.00945	4.37375	7.55231	10.5029	6.76344	4.91476	3.00394	3.57556	4.19773	4.60066	2.53597	3.00979
	7.68517	3.21943	3.87219	3.07485	3.24378	3.0925	3.22737	3.20517	4.39876	4.16919	2.42508	1.97601	3.29873	4.43128	5.0625	3.46465	3.33227	6.0447	7.82055	6.59178	5.09388	4.35927	6.35564	4.43044	5.26421	4.20771	2.93184	3.88893	4.11507	3.58721	4.51015	6.03331	5.95874	9.44884	12.9639	12.2308	7.75622	5.1997	2.91566	8.93509	14.5038	8.05807	3.09705	3.34446	5.69693	4.70873	5.64027	3.84332	4.56937
	5.28048	5.00138	5.10538	5.25043	4.69976	3.30316	4.83642	2.66897	4.2901	5.34509	3.8762	1.8467	3.33906	3.64155	3.0543	4.77879	4.04368	4.01896	4.37589	4.71544	4.01246	4.25356	4.16423	3.58499	4.06725	3.37992	3.74864	4.28041	3.51348	3.77446	4.40205	6.33871	4.96631	6.93673	9.98773	11.017	8.10833	3.90017	4.05324	6.58859	14.1552	8.24739	3.53357	4.88895	7.74951	4.88374	4.39742	2.88392	3.50732
	5.57672	4.88691	3.71174	5.50784	7.06268	5.03169	5.1757	5.05216	3.9319	5.55423	4.08739	2.91027	5.30262	6.18302	3.23169	3.02083	3.87825	4.79209	6.84912	6.75149	5.56022	4.3934	3.24826	5.66731	4.93273	3.73172	2.91665	4.50461	4.46885	4.4457	10.5101	9.78572	5.12205	4.95458	5.51969	6.08336	4.64795	3.66767	3.73347	6.99374	10.1763	5.91517	3.22372	4.96899	4.56949	4.49256	4.18003	3.4927	3.25896
	5.54504	3.82598	3.14956	3.32823	5.04492	4.49447	4.20844	4.45023	5.51865	5.50242	4.04512	3.69255	4.61071	5.48671	4.21403	4.53256	4.05457	4.69847	8.06624	8.68855	7.38491	3.26598	2.84809	4.27311	5.63057	4.62423	6.05024	6.14402	7.65669	9.82067	24.0461	19.6979	6.29732	2.86331	3.23734	3.04878	2.87305	3.5457	5.06446	5.8924	6.02239	4.4747	3.62223	3.50049	2.66248	3.34504	2.74546	3.30532	2.18793
	4.35458	3.95588	3.498	3.69353	4.69674	6.38436	8.08387	5.4533	5.51308	5.91689	3.79753	4.04718	4.0118	4.5373	3.97554	4.40106	3.65683	2.962	11.0911	8.51962	7.39652	3.71182	2.60362	3.08853	3.99374	5.28265	7.30634	7.99279	10.9155	11.6621	29.6451	18.9772	6.55889	2.78357	2.88883	3.27696	3.68864	3.52102	5.19469	4.94349	5.72408	4.60489	2.92281	3.14877	4.14458	5.20411	4.11568	3.31124	2.99059
	4.04312	3.0061	3.07938	3.91248	8.29803	8.30478	7.26904	4.77418	4.90622	6.39919	3.81388	3.22282	4.17907	3.94219	4.15619	4.08143	1.93951	3.03623	6.74967	5.15662	4.16717	3.70572	4.12255	3.39876	3.96467	5.0311	7.84731	8.009	20.4336	21.6978	16.6887	8.39011	2.95364	3.74671	3.26066	4.16087	3.62234	3.21842	4.20557	3.96937	4.51094	3.83748	2.27887	4.56465	6.03916	5.21307	3.89397	3.70398	3.24694
	4.0714	2.75097	2.52392	3.07212	5.6951	6.25431	5.06935	3.62706	4.34266	3.6033	4.02853	3.00853	4.18798	5.5074	4.54177	3.94262	2.56686	3.05637	1.84163	2.69724	2.47945	2.76448	3.84001	3.91282	3.15382	5.7479	6.35322	8.75046	34.2352	36.3186	6.35018	6.39156	5.56576	4.58854	4.82637	5.15885	4.12024	4.32533	3.50507	3.8481	4.52805	4.2846	3.77285	3.13363	4.06161	4.92401	4.74326	2.99135	2.57576
	4.06045	3.4148	4.61461	3.15901	2.92279	6.01415	5.21965	5.1433	4.34211	5.69931	5.2403	3.78057	5.18546	7.54098	8.0221	6.13023	3.31617	2.83788	2.21387	2.90022	2.57595	3.64766	4.00606	4.21729	4.80937	4.37494	4.03956	9.09509	31.406	34.2503	5.93271	7.2492	7.59807	5.60714	5.77551	4.09698	4.28557	5.30987	5.25663	4.52216	5.08561	5.8972	6.03628	2.84487	3.85052	4.2659	5.75234	4.25483	4.48748
	3.40502	3.43633	4.43978	3.65378	3.28204	3.68865	5.39515	6.2102	5.68378	6.83818	4.94365	4.55705	4.60184	6.98422	7.36044	6.44138	3.46459	2.3272	1.37514	3.98651	4.92262	4.46792	5.12157	4.99604	4.21763	2.92664	2.4287	4.86939	13.2611	11.7314	4.61482	5.22271	6.3425	5.41046	3.63254	3.58159	4.79481	5.85661	5.01834	5.08638	5.3413	5.47275	4.54767	5.08299	5.83548	4.69873	4.03432	4.82054	5.2249
	3.73053	3.24178	3.16289	2.23072	3.88984	4.38151	4.71738	3.80769	5.90089	4.4715	3.16936	4.2785	3.94805	4.81232	5.06254	4.0258	2.86775	2.2685	2.27394	4.14536	4.56197	3.45539	4.6532	5.08452	2.77507	2.31026	2.52056	2.9798	4.04444	3.87273	3.64693	4.25648	3.45086	1.99332	1.96133	2.24842	4.53333	4.82898	3.60047	3.33971	4.98795	5.36096	4.0464	6.01898	6.64339	3.04151	2.98917	3.93966	3.764
	3.43174	4.04526	2.85697	3.56753	3.62579	5.51014	5.64084	4.46106	3.08205	2.94564	3.3138	4.49897	3.43574	3.66292	3.06988	2.68122	3.3227	2.79556	2.42175	3.49503	4.41029	3.85962	3.88856	5.18138	3.9206	3.39244	2.27677	3.42257	3.22402	2.98852	2.78229	3.39533	3.4664	2.80023	2.04225	2.89866	3.94082	3.80289	4.18284	4.04168	3.26862	3.76137	3.2628	4.46833	5.29427	8.77458	5.38144	3.89269	3.27876
	4.04279	3.18746	3.34169	4.53017	4.53704	3.30288	4.29245	3.72432	2.10028	3.09095	3.24592	3.3747	3.27749	2.99828	2.66216	3.15096	2.31667	2.90751	2.54128	3.26896	3.5673	4.31025	3.5896	4.99719	3.95596	4.21341	3.17803	3.87074	3.58014	3.76004	5.12187	4.89016	3.42587	3.03632	3.01389	2.60407	4.22574	4.39439	2.90297	4.32518	4.17122	4.5742	5.54331	6.19375	5.62639	10.8808	8.44926	13.1121	5.85363
	3.66014	3.41456	2.93877	2.82731	4.43192	4.6124	4.91383	4.63968	3.76933	3.13948	3.10422	3.69843	3.26381	4.77865	4.94462	2.68553	2.8729	3.35782	3.52471	3.82506	2.86273	2.72688	4.38786	5.0141	4.97155	6.16265	3.82974	3.59659	3.55366	3.08495	5.00361	5.74598	2.24074	3.27318	2.46564	2.30677	5.18058	3.45146	4.02891	4.72211	3.82913	4.28113	7.20634	6.52528	8.08006	10.6184	13.6626	22.7179	7.97397
	3.24076	5.15498	3.85998	4.43455	4.70634	5.13323	4.28614	3.64444	3.99313	3.29778	2.81661	3.17246	2.84546	3.65349	4.39833	4.05346	3.01924	3.87049	4.4391	4.14531	3.72185	3.16067	3.07396	3.84486	3.74951	4.45386	5.2402	3.99275	3.7076	2.6486	1.7758	3.9654	2.5083	3.91781	2.78487	3.20771	3.5077	3.38915	3.7285	5.73648	5.64973	4.61179	7.0387	5.46297	4.68958	8.67518	20.0722	15.4549	4.97917
	4.29699	3.96939	5.96659	4.58506	4.77637	4.0836	4.89628	3.72257	3.28372	2.93964	3.87518	2.95587	3.83222	4.3028	4.18518	3.6386	3.42467	3.84671	5.40749	3.59953	3.70861	2.90805	2.61521	2.4909	3.81419	4.14654	5.37213	5.21373	3.77089	2.98935	2.5725	2.80701	3.92171	3.14022	5.07045	3.65938	4.06034	2.78493	2.59478	4.488	5.08582	4.31365	4.76753	6.0472	4.70692	5.60393	7.91823	8.70109	5.48553
	3.75126	3.6526	4.1946	3.84684	3.73559	3.84105	4.45052	5.13825	3.18443	2.81229	3.35836	3.19529	3.32836	3.00738	4.14746	4.73799	3.70451	3.97748	5.90912	4.06684	3.26693	4.05363	3.17963	2.31455	5.79111	5.05653	7.3115	6.79509	4.47095	2.32981	1.04574	2.8825	3.84558	3.67428	6.0514	4.16087	3.37606	3.1759	3.60314	3.79044	3.21357	4.41689	6.15495	5.73905	5.43493	5.16064	3.86692	4.47494	5.26946
	4.1097	3.3569	4.05401	4.32533	2.67029	3.32313	3.40791	4.08556	3.04592	3.6011	3.68166	4.99256	4.02569	2.51717	2.72734	3.0882	3.30796	4.0448	5.5116	4.05833	3.17513	4.48921	3.26994	3.52761	6.73241	5.57324	5.42393	5.26885	5.72568	4.26201	3.80913	2.84644	2.4316	4.15246	2.96656	3.10731	3.4093	2.26935	2.78299	3.53591	3.0011	5.13181	8.16404	6.62731	3.66569	3.89514	2.77229	3.12355	4.37871
	3.94831	3.12963	4.84597	3.71337	1.89591	2.80879	4.02319	3.30271	3.16895	4.37595	3.37393	4.41848	5.33705	3.70304	2.96556	3.67293	3.57317	3.38216	3.73963	4.26848	3.71763	5.01449	2.95813	3.5225	5.72847	6.29321	5.49239	5.19742	4.74217	4.37463	2.31848	3.29153	3.14541	2.75379	2.55391	3.592	2.74636	3.4519	4.55516	4.10525	4.51494	6.2106	8.13991	3.90324	2.84714	3.67152	4.1865	3.89081	4.55606
	3.79057	2.80557	3.95006	3.06696	3.00181	4.39146	3.11282	3.20086	2.65132	3.01565	4.31137	4.42488	3.5404	2.59433	2.16046	5.5793	3.51858	2.4308	3.0064	3.25725	3.59341	4.52671	4.20966	5.44671	5.91393	5.56494	4.6683	4.26997	3.34449	3.4622	2.94497	3.25403	2.81213	2.46186	3.6375	3.80995	3.17063	4.58567	5.61537	4.46249	11.0624	10.0542	6.08184	4.78674	5.03387	3.53001	3.66849	4.57681	3.88294
	6.11144	2.1383	2.60462	2.62627	3.82341	3.15629	2.35631	3.08259	3.93338	4.34774	5.18234	4.86052	5.38684	3.85895	4.28796	7.55035	4.27167	2.69515	3.04758	3.68321	4.05176	5.45094	5.74514	7.51244	5.86849	3.22747	3.39862	3.79885	4.10339	4.03695	3.24714	2.26414	3.35174	3.0046	3.06691	2.83864	3.0353	2.66286	3.64474	6.05236	16.2846	10.0908	4.13029	5.68756	5.13343	3.85778	3.50992	5.80818	3.55056
	4.82671	3.41362	3.54806	3.49498	3.70695	3.49187	3.19033	3.88758	4.10813	5.77977	5.46743	5.42339	4.17868	3.69298	4.28652	4.63758	2.76367	2.56223	3.56856	4.06375	6.08025	5.77765	4.40991	6.85731	6.40216	3.89594	3.75284	3.18781	3.48315	3.57565	2.74406	3.12741	3.20594	2.24649	3.03346	2.59967	4.15896	5.30751	5.20006	4.6155	8.10206	5.29582	4.41131	5.27937	4.26468	2.94286	3.48241	3.91861	4.67899
	4.05448	4.31743	4.6013	4.62124	4.09896	4.23701	4.20718	3.41219	3.90318	5.06359	5.4425	4.65397	2.75956	3.47157	3.83766	3.50792	3.2107	3.42032	3.82548	4.59743	6.26694	7.00727	4.36278	6.88595	6.21117	4.00645	3.55025	2.5507	4.26052	4.33824	3.68159	2.96156	2.42851	2.7632	3.06559	3.88918	2.96758	6.83564	5.96631	4.69918	5.21087	4.2945	4.12338	4.00722	4.01045	3.11883	3.2125	3.57972	4.28841
	2.84375	3.27036	4.33508	3.49875	3.74255	5.80093	4.28311	3.94484	4.95909	4.94679	3.88793	4.8253	3.17025	2.97866	4.54876	3.91098	3.44868	3.88715	3.85247	5.79406	8.47679	15.4808	5.0202	3.72004	3.63255	5.12025	4.41938	4.38359	4.39169	4.13693	3.70697	4.6218	3.02466	2.47321	3.57269	3.52289	3.15549	4.18008	3.40313	5.4907	6.15527	6.02042	5.67787	3.77665	4.47675	6.11091	5.06386	3.28865	3.09146
	3.52402	3.71746	3.5308	3.60973	3.58642	4.33392	3.20979	3.35396	3.19673	3.88373	3.35671	3.16899	4.49193	4.8559	4.65821	4.40184	4.3876	3.79143	4.96891	5.9458	9.49504	14.0951	5.39046	3.39037	4.04862	6.41539	4.48983	5.98658	3.1049	3.69031	3.69068	4.68386	3.55826	2.63651	4.1567	3.16682	2.69985	3.46617	3.01366	6.27277	4.9931	7.68802	4.35014	3.95532	5.04778	7.60048	7.69398	3.8162	4.12728
	5.89176	5.1302	3.87126	3.61559	3.81572	3.96967	3.67976	2.64321	4.24121	2.95226	2.94753	3.66156	3.3283	2.50617	4.39356	4.5572	6.34786	7.03629	10.4221	17.2121	8.81994	5.88249	3.47917	2.95711	3.80932	3.98802	4.20779	4.80685	3.32481	2.63247	2.79317	3.97892	5.17202	3.44643	4.76275	4.41116	4.18327	4.2001	3.31907	3.94444	4.25819	6.5689	3.25044	4.79014	5.52267	8.26632	5.22095	1.91597	2.60286
	6.44209	5.6706	4.53909	3.26911	4.15875	4.41471	3.96823	2.40711	3.28296	2.17173	3.082	4.12698	3.50079	3.93093	2.98815	4.68328	5.7012	5.1773	6.5948	8.06995	6.37126	4.80637	2.36817	2.15758	3.90189	3.09419	2.51094	3.27241	3.52328	2.04124	3.1609	2.96201	2.00037	1.87477	3.50849	5.48001	5.84822	3.05969	5.00357	3.70478	5.12585	5.73603	2.13416	4.64213	4.97882	6.68259	4.88211	4.2542	3.50968
	3.08266	3.02944	2.45269	3.05758	4.6028	4.84125	2.42872	4.00314	2.36535	2.61145	3.65472	2.93872	3.40114	3.27941	2.68031	4.24455	4.6207	4.10725	5.4492	10.7371	12.6604	6.50714	4.33086	3.38597	3.1927	3.71599	3.87607	3.21625	2.65392	2.8567	4.04731	2.73099	2.30334	3.62192	4.41886	4.90119	4.34755	3.81191	7.78	4.60405	3.36691	3.87596	2.5428	4.25285	3.22222	3.44127	3.6445	4.76631	6.18527
	3.39339	3.23609	3.52476	4.06011	4.52734	3.89889	2.47792	3.00837	3.23157	3.17329	2.92443	3.21596	3.17069	1.94445	3.84787	7.49441	4.9669	5.54719	11.0815	14.3697	19.0739	9.3324	3.793	3.71359	3.14653	3.78527	3.00983	3.71015	3.90833	3.49086	3.82787	2.96904	3.47871	4.13868	6.40694	9.99902	4.92911	6.9812	6.21591	3.11465	3.14931	4.22307	3.27813	3.71591	2.85579	3.50148	4.02297	4.7105	5.92745
	2.85497	4.99511	6.69575	10.1317	6.15907	3.49064	3.06662	2.12077	3.0707	3.4947	3.64665	3.53532	3.14827	4.16445	5.20312	6.18197	3.16152	6.08655	6.20268	17.1691	23.9731	11.4983	4.34684	6.09309	3.21277	3.76616	3.42454	3.88719	3.27169	3.31236	3.98766	4.22045	4.97798	5.40153	9.94951	14.1657	6.53312	6.23671	3.76402	2.73108	2.88119	4.05707	3.45384	4.53289	3.26089	4.16076	4.99461	3.56527	5.0777
	2.8232	5.28876	7.32147	9.59099	6.27559	4.82401	4.16988	3.40944	3.09891	3.38727	3.13287	2.93339	4.86947	4.27579	4.45528	4.2657	3.71094	5.58505	9.23472	16.2558	18.1812	6.81124	3.98056	4.50891	2.56091	2.41471	2.54749	2.2208	2.6539	3.74305	4.02442	3.80135	4.13516	4.63912	6.99437	10.8434	5.00858	4.48637	5.07669	2.7604	1.87456	3.07895	2.92254	2.9708	3.19483	3.30373	2.76649	3.82851	3.49812
	2.95667	5.52387	8.27499	7.33341	4.21889	2.95692	3.49792	3.90454	2.79112	2.3081	2.00177	3.45918	4.63184	5.28407	3.18737	3.16538	3.42546	5.13687	7.21333	9.04016	6.72602	4.93956	5.18183	3.47266	2.10419	1.94764	2.92803	2.61364	4.31091	4.17466	4.75411	4.39097	3.91031	3.00929	5.92975	7.2313	4.48736	4.40958	5.69312	4.43425	2.14405	2.56339	3.23034	5.44145	3.97295	2.4905	2.54895	3.05276	3.47573
	2.68371	3.08171	5.09459	3.60854	3.91709	4.40324	4.04167	2.71444	3.99466	4.7529	4.4255	4.01435	4.22197	3.28573	4.29199	4.28988	2.55601	4.35322	5.07129	5.23822	3.58276	5.88396	6.74183	2.50788	3.12788	3.43099	4.09765	3.69589	3.71028	3.2649	3.88278	4.27753	4.23475	4.79859	5.34709	6.09211	5.47045	3.58194	3.35319	3.49462	3.76776	2.25549	2.15663	3.98492	4.42954	3.86293	2.56398	3.03108	3.1412
	5.85979	7.08122	4.41889	3.10442	6.05487	6.06525	3.93951	4.3034	6.47787	5.00823	5.2014	3.68873	3.00352	2.88297	3.92504	3.84883	2.81657	2.58573	4.2705	5.18982	3.86221	5.07366	6.25962	3.45187	2.85087	2.58297	3.67755	3.85178	3.66483	2.42788	3.76498	2.72865	3.45681	3.89579	3.59626	5.38166	6.33611	3.57368	4.68595	3.61973	4.93229	3.70305	1.94273	2.52904	3.07889	2.70412	4.46782	4.88241	3.41706
	15.4668	28.5107	11.8482	5.24997	5.23603	4.93579	3.42972	5.34584	7.2917	5.35906	4.60049	2.38751	1.67381	2.94001	2.4736	3.05987	2.02893	3.59717	3.18231	3.49701	2.89733	5.33818	4.12057	2.61321	2.92168	2.49904	4.75896	3.51024	3.78228	2.90039	4.07369	2.61256	4.05066	3.82601	3.4341	5.01436	5.46879	4.66548	5.04694	4.72888	6.04871	7.17533	3.11595	2.58738	2.5443	2.89382	5.92851	5.4645	3.9606
	7.16191	14.9847	8.12604	4.21439	4.97569	4.09318	3.22129	5.54365	8.47982	6.49456	4.16559	1.93497	2.39502	3.2586	4.29619	5.21687	5.14823	7.03347	4.26841	3.00868	3.17153	4.52508	3.20279	3.12764	3.7047	2.92552	4.08253	3.66916	2.51966	2.51332	3.5958	2.7072	3.51835	3.29671	3.12743	3.53628	4.20207	4.04752	5.22619	3.96388	4.9251	6.5285	5.49172	3.06179	3.41515	4.2438	5.28391	5.27762	3.54597
	3.06879	4.44159	4.74113	4.69715	4.14524	3.75722	2.66465	3.53206	5.33295	4.69836	4.25774	2.65207	3.3931	3.82117	5.6846	5.71358	8.70961	6.52586	5.392	4.27345	3.74976	4.24789	3.63937	3.55264	3.23169	3.59384	3.58011	2.65478	2.94459	2.66719	3.3533	3.3718	3.23525	3.27981	2.70524	3.18521	3.34806	5.49847	6.05099	5.25503	4.55344	4.04879	4.62718	4.57204	8.95143	8.7858	7.67513	9.47588	5.934
	3.66299	3.69346	3.63107	2.90458	3.79992	3.30045	3.44713	2.71231	3.87756	3.54744	3.77144	2.86142	3.31088	5.28189	7.11524	6.28429	5.31537	3.78165	5.13603	3.90028	4.44938	4.64363	2.38739	3.16439	4.1771	3.66573	2.87787	2.62025	3.33717	3.03085	3.22625	4.13651	2.80782	3.10387	3.02681	2.30667	2.27177	5.28673	5.98002	6.92978	5.35137	4.25541	3.95265	6.36704	9.26703	13.4009	10.7174	8.69892	7.57968
	4.18831	3.13879	3.92992	3.05964	3.11453	3.45936	4.36115	5.40682	2.94191	3.28586	3.30061	3.47359	3.6497	4.43814	11.6229	7.44628	3.54465	2.77642	3.14638	4.05939	4.66601	3.4214	2.25702	3.00199	2.74535	2.74726	2.26885	3.15532	3.27009	3.51465	2.75273	4.20916	3.85024	3.09471	2.89752	1.42207	3.0575	3.79912	4.7035	7.74004	6.93509	3.99974	4.18903	4.36383	7.70867	14.5609	7.89497	5.50203	3.36163
	3.36772	3.33738	3.17428	4.00605	5.22099	5.08642	8.0163	15.1029	5.9937	3.32976	3.57518	3.8082	2.76396	7.79877	16.1754	8.49568	4.1624	3.59533	2.67209	4.22432	3.67848	3.78932	2.31291	3.73961	2.40885	2.75919	3.08549	3.08326	2.62894	3.95167	1.96958	3.80534	5.24506	3.42663	2.90148	2.59141	3.0963	2.92644	5.04897	4.96409	4.05866	3.8379	3.95004	4.17708	9.61294	17.2847	9.10887	4.79506	3.5561
	3.60562	2.54211	3.49715	5.61112	11.6048	9.55518	12.4052	15.0527	4.82402	3.36515	5.16299	2.74836	2.90811	5.52475	8.79849	4.91718	4.37783	3.48456	3.96391	6.31699	4.2338	3.10201	2.85414	4.88713	3.57673	3.35004	3.5326	3.87606	3.34529	2.85391	2.91569	3.82886	6.04343	4.00534	3.49294	2.94936	3.65062	7.00462	17.6179	7.04012	3.13718	2.5979	4.13505	6.80009	8.79333	11.6823	6.95486	3.8484	3.96916
	3.69853	2.78272	3.85196	9.53769	12.1023	8.07844	8.25144	7.56764	3.9245	3.25355	4.13052	3.66516	3.79909	5.94022	4.99071	3.17026	3.96142	4.40698	7.72746	7.58378	5.19404	3.91892	2.91495	6.02174	5.0106	3.2292	2.5543	3.78359	3.21127	3.86222	2.49954	2.73431	3.92331	3.04549	3.51798	4.30637	4.0394	8.89159	16.3859	6.91157	3.20267	2.22247	5.23512	8.5288	7.12116	4.88734	3.29843	2.22491	3.58146
	5.63975	4.84441	3.46697	5.6688	6.43575	4.20637	3.56801	4.23877	4.34635	3.0144	3.56145	4.05309	4.80618	6.63643	5.65457	4.12157	4.0696	3.35818	7.45608	4.73455	3.72473	3.01053	4.16938	4.22051	4.46083	4.39108	4.31902	3.99849	3.05519	2.08227	2.29595	4.78816	3.80693	3.84073	2.78173	3.15693	4.18505	5.49026	5.89468	5.59379	6.56858	5.34923	6.31129	6.74712	4.70562	5.50852	3.01835	2.62703	3.37856
	7.07491	6.38696	7.84001	8.82611	7.10605	4.83511	3.66711	3.97036	4.35926	3.92968	3.28559	4.4172	5.59571	5.7044	5.33025	4.62292	4.54818	4.56661	7.19141	4.02859	2.78037	3.10567	3.51947	2.91174	4.38761	3.79664	5.294	4.76595	3.95407	3.19212	4.18371	4.85313	3.08942	4.8167	4.26846	3.89259	4.48284	4.63949	5.16972	5.13107	7.64852	5.16746	7.0378	6.70102	4.04329	4.13675	1.83204	2.68157	4.07926
	7.85199	4.64823	7.35785	9.36013	6.09626	4.49255	3.41479	4.52549	3.72979	3.66106	3.0646	3.31082	4.5083	3.87224	3.65321	8.1689	8.11768	6.86789	6.64988	3.17358	2.87801	2.59159	1.56138	3.48945	4.36419	5.63613	3.81892	3.46915	4.85766	6.28136	7.57312	4.40885	2.4141	4.21953	4.07534	4.54063	3.94528	4.27516	4.38049	4.51091	4.52571	4.26313	4.50362	7.39815	5.74313	2.98528	2.14647	3.42569	6.58968
	13.0656	3.71724	6.71559	4.60555	3.62643	4.84886	4.3994	5.27007	3.87165	3.91291	3.16939	3.53487	3.74538	4.29285	8.66495	17.5213	14.3167	10.4373	7.07141	3.83037	3.7198	4.21172	3.99734	3.30232	4.52094	4.36505	3.23445	3.41055	5.57237	8.16458	7.48769	3.71953	2.78205	3.32219	3.71307	4.05144	3.26905	2.36949	3.66018	3.4491	3.07838	3.89405	7.88659	11.2938	8.17468	3.1782	2.34258	3.76159	6.40545
	19.2709	4.2514	3.5332	3.07221	3.89047	4.16057	4.8911	5.5471	5.18007	5.52899	3.0673	4.53993	3.12903	3.58383	6.26912	9.26025	7.12029	8.2323	5.36871	2.68539	4.11794	3.79297	3.99345	4.79338	3.17096	3.6472	3.07409	3.78864	5.41743	6.06538	5.44973	4.85005	3.45707	2.67996	4.64861	4.47722	3.93179	4.33025	3.25108	3.47519	3.74666	6.24376	8.93205	10.5293	5.19803	3.10067	2.09296	3.0583	3.51483
	12.1014	2.3185	3.23838	3.8221	7.54883	6.23762	3.79598	3.73334	3.51552	2.7966	3.65205	4.69176	3.05779	2.35602	3.25567	4.03653	3.8259	8.11381	4.28901	3.3461	3.39297	3.37454	5.75786	5.62131	3.25965	3.42617	3.70212	3.2587	3.38155	2.83334	2.61204	3.64355	4.58962	3.87143	3.7975	4.55044	4.11083	4.26767	4.44214	5.02642	5.67912	7.10914	6.53776	6.10911	3.68787	4.76234	2.69263	1.90989	4.23584
	4.27221	2.85405	2.51509	4.77653	8.92357	7.44345	3.91054	2.95054	2.48872	2.93654	2.6147	3.33802	2.92001	2.65279	2.83549	2.24621	3.25347	5.15028	2.92324	3.78332	3.17449	3.20235	4.64838	3.71471	4.00804	3.86972	3.19799	3.93836	3.69866	2.61532	2.63797	3.10403	3.93911	5.6144	3.36686	3.32838	4.23302	4.60842	4.20164	3.94936	7.65269	6.40669	5.27791	5.62244	4.83524	6.48212	5.12558	2.4759	3.78432
	3.10509	2.58084	4.04742	4.51051	6.50868	5.57192	3.11584	2.82283	4.01835	2.56993	1.52412	3.40943	4.59706	4.6582	2.47797	2.63146	2.81528	4.37934	2.63624	4.1462	4.50705	3.07788	2.31302	2.65883	3.14565	3.71448	4.92891	7.07075	6.59419	2.87253	3.00461	2.91708	3.34157	4.87609	3.58725	3.42229	4.10088	6.14351	4.37975	4.54743	8.4172	6.91611	4.19668	4.38944	4.29715	5.78863	3.73726	3.12086	2.82869
	5.06256	3.95637	4.20784	2.82891	4.04583	3.84163	3.65708	3.99772	3.57172	2.40023	2.57258	4.24226	6.53388	7.57407	3.749	2.72441	4.1506	5.00883	3.07706	3.07265	2.7065	2.21854	3.31335	3.13783	4.02754	5.11269	5.57417	5.91491	6.38774	3.2633	2.83414	2.78529	4.07186	3.64278	3.08136	3.42035	5.31012	6.55954	5.58886	3.90602	4.82851	3.54006	3.79326	2.42085	2.84812	3.74133	3.43136	3.48061	2.68134
	4.80587	4.2393	4.04258	3.54196	2.79694	2.45329	4.57788	4.27575	3.24899	2.73187	2.648	3.96493	8.99862	9.90061	6.69213	3.36796	4.93419	4.65389	3.38327	2.71221	2.67735	4.65684	5.00308	4.18297	3.35447	7.38352	4.91412	4.66064	3.25489	2.04688	1.71622	2.5854	4.16802	3.59162	3.8693	4.08971	6.28565	5.34321	8.16134	7.2787	3.46386	3.26288	2.55743	1.76781	3.29814	3.09068	2.96976	3.14304	3.61006
	2.60527	3.36767	3.18849	3.4604	2.72304	2.93311	3.7393	3.42126	3.78875	2.9149	3.62168	6.425	10.3066	6.4709	6.45415	4.81945	5.119	6.0354	2.95816	2.8554	6.48472	7.38767	6.69116	4.57768	5.58771	8.07454	4.1581	3.29523	3.01065	2.60959	1.49428	2.2973	2.0206	3.09953	4.35282	3.42761	4.78133	3.72302	7.55543	7.11616	3.89996	3.15786	1.83866	2.45103	3.20496	2.51006	2.56466	3.45532	6.57154
	2.70726	2.42816	2.61313	3.03446	3.42531	3.60462	3.02938	3.38155	3.61152	4.97369	5.90328	5.19558	7.88405	2.29613	4.30349	6.271	4.79076	4.32267	2.56942	3.35446	9.73334	8.11804	4.98622	5.47159	4.88703	4.22948	3.15433	2.22519	3.33123	2.13393	2.93352	2.44146	2.43426	3.08271	4.10162	4.29915	3.02228	3.233	6.60452	4.54312	2.24953	1.91921	2.76291	2.4865	3.93569	5.12066	4.34959	3.79281	5.70119
	3.07256	3.35274	3.1233	2.99803	4.78226	4.05099	2.62554	3.50814	2.40704	4.6849	5.548	4.43847	4.31564	3.50643	5.10465	4.22699	6.26025	4.1688	2.66245	3.76585	6.04881	5.05011	3.62859	3.56537	3.71038	2.88454	1.32114	2.64109	3.859	2.46763	2.05256	2.07667	2.66912	3.18634	3.97018	4.858	3.5876	3.74209	4.67973	4.3865	4.30825	3.30409	2.67549	3.12584	3.75794	4.44048	3.98953	3.85247	3.64888
	2.43768	3.34755	3.86613	1.94795	4.21378	5.45128	3.25509	2.23726	3.03128	3.86262	2.82493	2.8483	3.34155	5.13465	6.42501	5.98127	8.23848	4.79203	3.19934	4.89063	4.90391	4.4776	3.70233	2.40323	2.74832	3.1835	1.55939	2.03278	4.692	3.24391	2.28797	3.51274	4.02893	3.76232	4.66565	4.6288	4.19394	3.96001	3.64879	5.01699	3.71712	2.92973	2.26101	2.38678	3.64404	3.74764	4.37951	3.35825	4.17715
	4.35979	4.04793	3.71959	2.49666	3.12364	2.79528	3.53314	2.91727	3.71712	5.66174	2.98125	3.17586	5.32778	5.8499	7.41234	5.13436	7.93127	4.87877	6.43091	7.72179	4.59288	4.85974	3.58448	2.0919	2.59836	3.52939	2.53179	3.02996	3.114	2.9422	3.25304	3.4641	2.71373	4.95772	3.95866	4.48417	3.88881	3.30257	2.52699	3.29762	3.09294	2.70203	2.17171	3.23944	2.92469	2.80293	3.10495	2.77406	4.37649
	3.16399	4.08507	3.46939	2.84399	2.56138	2.8432	3.1599	3.50646	2.89565	3.32324	4.01875	5.21397	6.36378	5.41716	4.3365	4.35182	4.50835	5.69402	10.3747	6.08405	3.99756	3.9422	4.31923	3.51599	2.6126	3.60218	3.33248	2.37053	3.52448	3.50627	4.12646	3.41633	2.98298	3.61169	3.39957	2.99148	3.89489	3.44257	3.81325	2.87706	2.10675	1.86851	2.1898	2.93743	4.4901	3.95093	3.67098	4.07459	4.36711
	3.13685	3.15134	3.01303	2.88651	3.33624	4.13421	3.33026	2.98872	2.60252	2.31713	4.56823	6.23341	4.91443	4.03047	3.69023	4.45324	4.0831	7.89693	9.73462	4.73581	3.70249	3.5027	3.08278	4.04811	4.59735	3.99139	2.6071	2.00529	2.5041	4.08873	4.3215	3.87848	2.75566	4.24916	5.5874	3.03226	3.87683	4.01955	4.17428	2.69054	2.85416	2.76534	3.17858	3.66264	3.56074	5.28331	4.75028	6.7553	3.25135
	4.82567	4.50629	3.45833	2.77693	3.87028	4.36534	5.04406	2.49778	2.75482	3.34935	3.66066	2.69915	4.00434	2.05695	3.4903	4.12713	6.32094	10.0188	8.21761	4.15078	3.22036	3.32028	4.04451	4.79556	4.52779	4.40148	3.49093	3.73458	3.98209	3.13215	4.42026	3.89966	3.56771	4.64171	6.47276	4.27201	4.79806	3.75794	2.93067	2.39622	1.68307	2.25753	3.59386	3.85871	5.23212	6.92322	5.65123	3.81148	2.19202
	5.57907	5.76995	5.37057	2.8946	3.80381	2.43904	3.74365	3.60022	2.65552	3.4011	4.09597	3.46999	3.53306	2.55111	4.19588	6.19706	7.26995	6.84795	6.68478	5.84373	3.971	3.24201	5.33145	5.56031	6.45104	4.7316	4.68643	4.90134	4.40222	2.81359	3.09999	4.36731	4.86883	3.63555	5.57392	4.73535	3.64801	4.54155	3.79698	3.27873	2.39282	2.59599	2.56024	2.44891	4.08995	8.14713	5.44724	4.05567	3.13899
	5.93382	3.37325	5.29049	5.72936	4.02516	2.90695	2.43284	3.48793	3.22251	3.16298	3.86819	2.84396	3.34054	3.34545	2.76577	5.05627	4.95316	5.99694	7.32848	6.8631	5.44277	4.95834	5.22386	6.30482	8.73986	6.74886	5.28342	6.39582	4.00524	1.92431	2.77967	3.41181	4.04863	5.29407	5.72547	3.98258	3.28289	4.3836	4.68322	3.09472	2.70571	2.73591	3.24514	3.61132	4.08978	4.26415	3.83344	6.04097	4.85296
	3.77115	2.43401	2.97819	4.55208	4.51096	3.1844	2.77764	2.46288	2.41977	2.70141	2.57875	4.56877	4.12942	4.77613	5.11867	4.16323	5.72262	5.22359	6.86442	6.11444	4.60182	5.4029	8.11227	7.46376	8.78667	6.32378	5.47353	6.33567	5.23619	4.54331	5.10657	3.6104	4.99908	4.46039	5.67534	3.51985	3.50964	3.50825	3.24588	3.04036	3.78124	2.74978	2.56746	4.8471	8.58503	5.31269	4.16299	6.43496	4.11886
	2.51933	2.90394	2.45121	3.46546	4.7021	3.48517	3.10107	3.44149	3.62056	3.08971	4.68139	4.97135	4.52133	4.38358	4.19681	4.37819	6.74254	7.32641	7.40371	9.01779	4.97455	6.12332	8.02295	6.71599	7.30276	6.18488	6.24225	6.13432	5.96817	4.27399	4.98263	3.82619	5.90511	4.68449	4.25926	3.21052	3.68088	3.84882	2.05804	2.63099	3.75293	3.05696	3.33952	5.61468	19.0626	15.5824	4.78324	4.41867	3.06164
	4.05344	3.79923	3.85533	3.3359	2.97866	3.55534	5.64382	7.88031	6.2116	7.22582	4.35131	6.52624	5.80322	5.06407	4.10894	4.79077	6.86336	6.13282	8.81575	8.72948	5.73061	5.19534	6.55529	6.50507	5.80203	7.79715	6.73769	7.21228	8.08441	4.06754	4.6159	5.4781	4.23174	5.26135	3.23395	2.8088	3.53233	3.16185	1.86793	4.01719	3.83837	3.21193	2.55882	8.26868	20.8912	12.6146	3.87943	3.96836	3.6985
	5.69932	5.11195	4.92759	4.08986	2.52166	5.00375	8.47547	13.8585	9.05208	5.31359	5.77778	6.581	6.54317	4.75047	4.47939	3.42395	6.98371	5.49766	6.30665	6.06525	4.153	4.7693	6.43581	6.14971	4.76942	5.97332	6.01102	4.79382	5.01584	3.84374	4.72774	5.06408	5.3457	4.84861	3.87173	2.51447	3.5033	2.5189	1.75763	2.73068	3.76694	2.72729	3.48731	7.07077	13.0319	6.44139	3.68995	3.60522	5.22682
	4.29561	4.21814	4.99545	5.66104	5.27899	6.39853	6.80669	7.55534	7.66067	5.06267	4.90884	4.80337	5.02584	5.06605	4.38569	3.99447	5.65048	5.44014	7.1966	4.57941	3.82322	3.78452	3.57014	3.93418	4.09582	4.11221	3.35301	3.09839	3.81242	3.00476	4.05839	4.16596	5.61614	5.23709	4.92535	3.20142	3.44553	2.87323	2.96305	2.9001	2.80794	3.21168	3.2322	5.48285	5.94947	3.56069	2.92951	4.21943	2.31699
	3.86661	3.57234	4.12035	4.9158	7.01321	8.47987	5.52644	3.97843	5.63183	5.64386	4.9451	2.94048	3.92923	3.75285	3.39193	4.92179	6.03028	4.58196	7.32959	7.73114	4.8846	4.6626	4.11792	3.08836	3.14311	3.2153	3.10844	3.84458	4.88276	3.79873	3.84089	3.81241	4.67795	5.33967	4.35937	3.14188	3.86847	3.89389	2.48019	3.67058	3.91175	2.07342	3.14358	3.33602	4.5247	3.80884	4.64939	3.37379	2.94506
	4.03159	3.83148	4.92284	7.29817	7.19855	6.43458	3.3579	4.05726	5.25711	4.96724	4.667	3.36491	3.36722	3.58791	2.81067	5.23508	5.86815	6.35753	12.8302	10.049	5.83904	6.74701	3.9415	3.41793	2.61218	2.51517	3.61613	8.29796	7.27689	6.46457	5.80281	3.54541	5.10539	6.1464	4.39579	4.27365	3.82457	4.01241	4.20271	3.2177	2.90829	3.04256	3.8144	3.31606	3.97754	3.23333	3.76989	3.52122	2.97862
	3.46697	4.2363	4.30439	3.89547	2.72127	2.53974	4.52679	7.16649	5.27198	4.12311	4.47192	4.08826	3.04623	3.34706	4.29243	4.57038	7.63114	10.4409	13.0779	8.12918	3.86668	7.25258	2.87479	4.24005	3.22182	2.52419	3.75546	10.6859	10.7	6.71775	6.25043	3.50531	5.35114	6.24297	4.49045	4.78135	4.1885	3.74381	4.82446	3.02326	3.46613	3.70786	4.67178	4.50607	3.58401	3.16963	4.45668	5.09766	3.82257
	3.03943	3.69489	3.73507	2.96054	4.8889	5.30978	6.35789	7.51944	5.89893	4.95413	3.87718	3.10054	3.23819	2.79693	4.41034	4.95095	8.48766	9.9719	10.5943	7.95944	3.35777	5.13159	2.77967	4.00038	4.18411	5.81953	7.48793	8.9733	8.20649	7.09902	7.89929	6.35246	6.62616	5.84028	4.47099	2.95838	3.92212	3.67081	5.13324	4.31059	4.4134	3.49831	4.50079	7.54086	5.41022	3.05171	3.51883	3.79459	3.13279
	5.49618	5.64915	3.4219	3.16078	5.01457	6.2813	6.60262	5.32273	4.72329	4.96033	4.78102	2.47685	4.01584	5.44364	8.40273	5.60567	8.0458	9.65651	7.79076	3.3826	3.33693	4.42322	3.26309	2.92987	6.40465	6.90208	12.352	15.494	6.17613	4.77551	5.96985	6.68303	9.31847	4.89336	4.14147	3.00197	2.75722	6.2451	4.79276	5.28878	3.26814	3.76844	4.25336	7.65842	8.66512	3.56987	3.62824	3.18557	3.95488
	4.37072	5.30165	3.51855	3.09615	4.03153	6.62968	4.75737	4.09724	3.54982	4.22014	3.87365	2.50847	4.09153	6.34775	8.60113	7.2318	6.63232	4.50813	4.66127	2.69769	5.2476	7.74435	3.32342	2.80966	4.71595	5.59957	6.87024	15.9317	8.19427	4.89951	4.84152	7.96515	9.89082	6.92241	3.38504	4.55438	3.65443	7.1255	5.30535	5.70195	2.94393	4.08393	4.684	8.70905	9.64819	3.3962	3.56553	2.99147	3.61188
	2.51536	3.91446	3.90153	4.34988	4.67181	3.65423	3.71296	4.018	2.93853	4.20108	2.85364	3.03912	3.79286	8.15197	9.39676	7.76152	5.882	2.90672	4.26525	4.2001	7.1765	5.48823	3.17155	3.34668	3.71808	3.99999	4.29839	8.31494	7.1941	3.99915	6.06422	9.86438	12.895	8.58	3.82148	4.31333	3.47105	4.46749	4.94009	4.0681	3.78361	4.89946	3.65338	8.66838	7.06314	3.36062	4.18187	4.87369	3.6167
	2.80431	2.23715	3.5314	3.44668	3.60699	3.21486	3.72315	2.81119	3.50592	2.92618	3.40866	3.73315	3.01886	7.13877	8.2705	5.47026	3.72396	2.72345	4.89533	4.42052	5.56482	3.95091	6.42841	6.54913	4.1732	3.8525	2.4996	3.42959	4.2906	3.74231	5.992	9.42586	9.11696	6.09793	3.94716	4.91911	3.59202	4.83829	3.03484	3.79985	5.15466	4.51003	3.28421	5.81711	6.39947	3.35874	4.9324	5.95691	5.04259
	3.5848	5.17894	3.98559	3.42791	3.75885	3.78478	3.82354	3.92822	4.67045	3.94585	4.24253	2.98063	3.86167	5.52644	5.29062	3.88699	3.25812	4.01734	4.00295	5.56644	7.17834	3.87109	6.43667	7.65029	5.38907	4.32376	2.26681	2.56273	3.38018	3.45317	6.88902	7.61804	5.27208	3.41897	3.6516	5.51104	5.72277	3.89282	3.86128	3.86061	4.48773	2.8689	2.03094	4.24652	5.19065	3.18231	6.23438	6.30469	6.83347
	4.34093	3.75704	3.66674	4.16413	3.91161	4.38775	3.84185	4.23378	4.69605	8.438	10.9201	5.78413	3.69022	6.44409	6.74383	3.78417	4.00892	4.67124	5.61081	6.67389	7.43119	5.75977	5.16585	5.97735	5.65029	3.09072	4.85259	4.43439	3.01468	4.83649	4.78874	5.25413	4.11029	2.63109	4.06773	4.59652	6.68543	7.54518	3.99268	4.37778	2.50432	3.54809	3.24908	2.94885	4.5642	3.0322	4.18445	5.91593	5.01736
	4.46359	4.25886	3.25066	2.87556	4.41754	6.55582	7.96096	5.1854	6.38194	11.5073	10.8357	5.35237	4.32132	8.2217	6.35465	4.68851	5.28903	6.29059	5.6669	6.06706	8.1506	5.48326	3.96043	4.9628	3.66325	3.51836	5.45604	4.74282	3.32853	4.38352	3.27582	4.14402	3.44918	2.85087	3.57752	3.34551	5.18866	5.23191	4.0054	4.25023	3.61559	3.58399	3.66901	5.14441	5.15334	4.84053	4.79597	5.77457	4.42517
	3.26513	3.1847	3.89421	4.34517	3.13167	6.63879	6.67043	7.68576	9.41143	8.41879	7.29305	4.81106	5.18211	5.57547	4.73879	4.1997	5.28374	5.86825	5.39052	5.22577	4.69931	5.23998	5.1441	6.92708	5.75016	4.35613	6.69841	3.8819	2.91005	3.963	5.20882	3.18193	3.62587	3.53732	3.70969	4.2015	4.31799	3.51371	3.46409	3.66724	4.10931	5.2641	4.39322	3.9076	9.38355	7.48171	5.7371	3.55275	3.38393
	2.79484	4.35901	5.13084	5.32047	3.79912	5.35701	5.04719	6.82955	8.80868	6.18736	5.54445	3.86198	3.17634	3.80632	3.59758	3.55294	4.90717	5.37824	5.3592	5.75314	4.72388	5.21648	5.11327	7.63504	5.24214	3.67338	6.24056	3.10895	4.16374	5.13382	6.14665	3.29008	3.51437	4.10699	4.53463	4.484	3.16145	2.89026	3.13224	5.11984	8.7556	5.74937	3.56989	4.74412	5.6377	5.4791	4.69566	3.65409	3.03808
	3.06247	7.29683	6.19485	4.30602	4.4462	3.87155	4.30098	4.77224	7.49019	5.09066	3.055	3.73702	4.40458	4.57448	4.78125	4.77027	5.09921	6.00479	4.15507	6.26046	5.86304	4.56252	3.9047	3.58491	4.32706	3.28025	3.61255	2.90601	5.26723	6.5919	8.92972	3.70679	3.72209	3.77735	4.3898	4.19256	2.80689	2.39553	2.69225	5.76856	5.02628	3.4851	3.51648	2.75193	3.3623	4.14816	2.9735	3.76853	3.21836
	5.23327	8.36143	6.28761	3.2608	3.39179	4.98107	4.36993	4.65345	5.81171	2.01429	2.91333	4.20171	4.31978	3.8751	3.99197	3.93562	3.864	3.93628	3.60327	3.67919	4.97555	3.26647	4.43207	5.64086	5.93393	5.1479	2.72877	4.47377	5.9581	6.05051	6.08634	4.26741	3.79416	4.11585	4.23883	3.58241	3.9265	3.1871	4.31539	4.92669	3.39226	3.26688	3.16422	2.71209	2.42901	2.78784	3.3382	3.78764	3.8857
	8.10695	6.27518	5.13953	4.87294	5.2296	4.11273	5.21914	6.02557	4.77171	2.88685	3.44856	3.40016	4.00386	3.15116	3.13834	3.13568	2.35903	5.20877	7.69416	4.03942	3.15357	2.3524	4.15658	7.31259	10.1823	7.53981	4.71652	3.1272	4.18183	5.49799	5.38421	3.93099	3.075	3.69831	3.08635	3.45701	4.21456	4.50147	5.02617	5.71921	5.18438	4.02899	3.09533	3.02492	3.31824	3.4192	7.28038	10.923	5.4154
	6.14708	6.34347	4.26481	3.46018	4.43998	6.61463	8.24371	6.37111	2.69197	3.84061	3.51052	4.5173	4.56277	4.39582	2.99213	3.31021	3.31622	6.0308	9.21531	5.42129	3.48484	2.95661	2.97067	8.8571	29.5768	17.5592	5.03058	4.28745	4.33332	4.07159	4.03298	3.58143	2.62649	3.94109	3.57762	2.96756	3.88036	3.33483	3.36538	5.07242	4.97816	4.4801	4.16936	2.80264	2.96961	5.28137	9.18672	8.61205	5.81728
	4.10053	4.79838	3.49081	4.52512	5.38051	10.0475	8.49427	4.87293	4.94158	6.25631	4.30031	3.69361	4.63662	4.38253	3.38775	3.31097	3.76739	5.68017	4.94329	4.58042	3.77361	5.02096	4.13111	11.7941	35.0351	17.6462	4.52605	4.4734	3.48492	4.11853	3.82773	2.87503	4.90297	5.27653	3.91562	3.74688	5.22761	4.84403	3.43366	2.78927	2.84025	3.32117	3.25205	2.9898	4.93246	7.51353	11.0279	7.41963	3.65339
	4.05796	3.24866	4.85969	7.33139	7.61025	9.13797	7.67125	4.31912	7.78169	5.75368	4.40886	3.99071	2.82963	5.08738	5.57838	4.63151	3.64796	5.12677	3.43589	3.73325	5.26021	5.41271	5.04103	6.70939	11.5857	6.23973	3.66844	4.3325	3.45534	3.03561	3.64805	4.92625	5.51175	5.84008	3.54138	3.28852	4.40596	4.85524	3.43281	2.83338	3.66396	3.38226	3.68557	5.00767	6.67371	8.28735	10.7342	6.17261	5.17877
	6.5092	3.87441	4.6565	6.77779	7.67373	8.65815	7.00248	4.91656	6.74161	7.007	4.65203	4.70517	6.72642	4.89525	4.39317	4.50504	3.62934	4.85092	2.9299	5.52312	6.26749	5.90769	5.72549	8.08465	8.51762	5.08698	3.7411	4.56217	4.58269	3.95025	4.10898	4.77046	3.96545	4.62967	3.29579	3.81018	3.87627	3.90198	4.03384	3.89446	3.82547	2.99723	3.8411	6.47701	6.26091	6.8068	7.37912	7.39672	7.21158
	5.69805	4.75565	6.85041	6.31934	8.7891	7.80612	6.16636	6.25089	5.63315	4.66887	5.14456	7.41586	9.14717	5.54688	3.99829	3.51586	6.80106	4.80675	3.17682	3.36443	4.77383	4.25424	5.83176	9.59003	9.50043	3.66351	3.34222	5.36007	4.29777	3.15813	3.2445	3.7037	3.24689	4.48833	3.68461	2.69991	3.75861	3.56632	3.98552	6.86365	5.66861	3.80525	4.23873	6.86496	7.88785	7.40727	6.28471	7.07766	6.68906
	5.58502	3.87961	4.79661	6.40333	6.62418	5.43842	5.4314	6.01494	6.15239	5.02129	4.00586	7.90551	8.18228	6.14531	4.69673	5.03283	10.0545	8.70879	6.47338	3.41914	4.43952	3.39301	3.51179	6.06897	7.01736	4.79094	3.67101	3.7561	3.74894	3.55193	2.61381	3.2293	4.24577	5.0587	3.7733	2.34582	3.73728	4.27946	3.96241	3.90049	3.84815	4.71553	7.32695	8.17474	6.2079	5.0463	3.87455	4.75299	4.91641
	7.19957	6.39527	3.43064	4.35433	4.86318	5.91884	7.02714	6.03795	4.99362	5.22638	6.66652	6.94769	7.49319	7.09846	7.24077	7.64045	12.6499	20.2423	11.941	5.01498	5.20143	3.38291	3.73907	4.90565	6.54758	4.92618	3.13988	2.69496	4.49569	4.23619	2.79454	3.28404	4.81187	5.32708	3.60315	3.64624	4.01825	5.67846	3.07731	2.9337	3.72664	5.77837	6.10491	5.21125	5.45803	3.4886	4.31899	4.12279	2.62782
	5.92206	6.64178	5.52149	4.44422	6.64757	7.36795	6.33135	6.16535	6.68861	4.77808	7.29038	5.9489	4.842	5.96878	9.4512	10.6099	8.87378	13.5515	8.51544	5.26452	4.74778	3.30534	4.84762	5.20264	4.38272	2.98992	3.94018	3.19875	3.44819	4.32444	3.09808	3.15102	3.46165	3.63249	4.18504	3.60768	3.74356	4.5794	3.53242	3.40267	5.76419	6.03303	5.10008	3.40341	2.32068	4.24921	5.1411	5.32483	2.58574
	5.02117	6.30197	9.78072	5.14626	7.02036	7.44953	5.71333	8.78399	8.81311	5.253	5.51599	4.77582	4.03035	4.46915	7.38954	15.0043	8.58141	6.09144	4.7704	5.17041	3.24798	4.6182	4.86333	3.47903	3.26202	3.77991	4.61488	3.46768	2.83695	3.86704	3.69242	4.81142	3.92793	3.88133	4.5873	3.58862	3.86572	4.31496	4.7414	5.764	6.07355	5.1972	5.66588	6.10413	5.26855	6.07986	4.298	6.07375	3.97941
	4.59042	5.37522	11.1403	6.36167	6.24638	6.80882	5.81609	8.31904	10.025	5.52183	4.01498	3.68087	3.33513	3.32072	5.27456	9.00404	8.04688	4.74121	4.04629	4.42835	3.37848	4.11311	5.08542	4.29135	3.81819	5.25393	3.9381	4.21572	3.18609	4.95639	5.23034	4.89629	5.09151	4.95037	3.75448	4.71598	4.8345	3.50652	3.26963	4.60987	5.6541	4.75539	5.32233	7.23635	6.08982	4.26761	3.93915	5.62593	4.60397
[truncated: 7,051 more rows]
[truncated: 7 more columns]

## Sheet: Supp Fig. 1
Panels b,c,d	CPU vs GPU
Time	Pixels	D CPU	D CPU SD	D GPU	D GPU SD		Pixels	Diff law CPU	Diff law CPU SD	Diff law GPU	Diff law GPU SD		Pixels	N&B CPU	N&B CPU SD	N&B GPU	N&B GPU SD
in	4	0.313667	0.0282194	1.96433	0.00550757		25	1.44933	0.0141539	9.307	0.0785812		4	0.0133333	0.00057735	0.126	0.006245
[truncated: 14 more rows]

## Sheet: Supp Fig. 2
Panel a	Green PSF 200x EMCCD
[truncated: 296 more rows]
[truncated: 353 more columns]

## Sheet: Supp Fig. 3
Panel a	Monomer
		2 ms		10 ms		20 ms
[truncated: 1,001 more rows]
[truncated: 7 more columns]

## Sheet: Supp Fig. 4
Panel a	TIRF
[truncated: 2,231 more rows]
[truncated: 411 more columns]

[truncated: 15 more sheets: Supp Fig. 5, Supp Fig. 6, Supp. Fig. 7, Supp. Fig. 8, Supp. Fig. 10, Supp. Fig. 11, Supp. Fig. 12, Supp. Fig. 13, Supp. Fig. 14, Supp. Fig. 15, Supp. Fig. 16, Supp. Fig. 17, Supp. Fig. 18, Supp. Fig. 19, Supp. Fig. 20]
